# Supplementary material for: Natural variation in growth and leaf ion homeostasis in response to salinity stress in Panicum hallii
Source: Front Plant Sci. 2022 Oct 7;13:1019169. doi: 10.3389/fpls.2022.1019169 (PMC9586453; doi:10.3389/fpls.2022.1019169)
Supplement: Supplementary file 4 [file DataSheet_4.xlsx]

## Sheet: Supplementary_Table_S1
Supplementary Table S1: Geographical location of P. hallii plant materials used in Experiment 1
Genotype	Latitude	Longitude	Ecotype
ARA.1	28.2237	-96.987	filipes
AWR.1	28.2851	-96.9457	filipes
CAM.1	26.0007	-97.269	filipes
EPS.1C	28.4826	-100.21	filipes
FIL2	27.6496	-97.4039	filipes
GEO.1A	36.0429	-104.309	hallii
GMO.1	31.9018	-104.839	hallii
HAL2	30.185	-97.874	hallii
LAR.1A	27.4773	-99.2092	filipes
LMA.4	30.0164	-99.7314	hallii
MCM.1	28.1519	-98.6385	filipes
MKF.1	30.1777	-97.7251	hallii
PAB.1	26.0199	-97.4745	filipes
PDS.1	34.9395	-101.653	hallii
SMF.1	31.3052	-98.4387	hallii
SPJ.2	30.47	-99.7308	hallii
ZAP.1	27.021	-99.1251	filipes
*The first three letters of genotype identifier represent the name of the geographical location of the collection site followed by a unique number assigned to each single collection in the same geographical location. Occationally this numeric number is folowed by a unique letter if there were multiple plant materials collected from the same vicinity.

## Sheet: Supplementary_Table_S2
Supplementary Table S2: Summary statistics of Experiment 1
Trait	Abbreviation	Factor	F-value	df	p-value
Leaf relative water content (%)	RWC
		Ecotype	4.2223	20.286	0.04173
		Treatment	404.816	141.938	7.094e-15
		Ecotype x Treatment	0.0002	142.213	0.98817
Aboveground biomass (g)	AGB
		Ecotype	0.0011	16.021	0.97384
		Treatment	3.6941	19.264	0.06952
		Ecotype x Treatment	3.9994	127.75	0.04764
Belowground biomass (g)	BGB
		Ecotype	3.8123	14.615	0.069213
		Treatment	11.023	15.473	0.004806
		Ecotype x Treatment	5.6281	104.775	0.0195

## Sheet: Supplementary_Table_S3
Supplementary Table S3: Summary statistics of Experiment 2
Trait	Factor	F-value	df	p-value
Water potential (-Mpa)
	Genotype	4.3302	38.793	0.044091
	Treatment	97.9734	7.596	1.316e-05
	Genotype x Treatment	7.5685	38.73	0.008985
Osmotic potential (-Mpa)
	Genotype	3.3546	46	0.0735
	Treatment	65.2102	46	2.291e-10
	Genotype x Treatment	3.631	46	0.06297
Relative water content (%)
	Genotype	5.715	38.964	0.02175
	Treatment	96.5199	8.559	5.988e-06
	Genotype x Treatment	4.5272	38.855	0.03976
Aboveground fresh biomass (g)
	Genotype	17.8507	48	0.0001062
	Treatment	86.5278	48	2.561e-12
	Genotype x Treatment	4.1479	48	0.0472221
Belowground fresh biomass (g)
	Genotype	3.1687	40	0.08248
	Treatment	7.9413	8	0.022562
	Genotype x Treatment	11.4264	40	0.001627
Ratio of above to below ground fresh biomass
	Genotype	9.0914	40	0.0044458
	Treatment	31.0372	8	0.0005278
	Genotype x Treatment	1.4125	40	0.241647
Na+ (umol/g of dry leaf)
	Genotype	12.988	38.475	0.0008871
	Treatment	151.388	8.38	1.182e-06
	Genotype x Treatment	13.946	38.475	0.0006082
K+ (umol/g of dry leaf)
	Genotype	6.0026	45	0.018239
	Treatment	9.2356	45	0.003945
	Genotype x Treatment	0.0041	45	0.948952
Na+/K+ (ratio)
	Genotype	12.665	37.944	0.0010212
	Treatment	128.251	8.612	1.823e-06
	Genotype x Treatment	15.409	37.904	0.0003531

## Sheet: Supplementary_Table_S4
Supplementary Table S4: Summary statistics of Parents in Experiment 3
Trait	Factor	F-value	df	p-value
Relative water content (%)
	Genotype	0.0912	63.578	0.763671
	Treatment	15.5685	64.209	0.0001997
	Genotype x Treatment	0.0961	64.799	0.757591
Aboveground biomass (g)
	Genotype	55.9293	109.057	2.022e-11
	Treatment	8.848	77.925	0.003905
	Genotype x Treatment	0.7564	108.968	0.386384
Belowground biomass (g)
	Genotype	101.946	98.967	2.2e-16
	Treatment	0.8209	76.265	0.367777
	Genotype x Treatment	8.311	99.01	0.004834
Ratio of aboveground to belowground biomass
	Genotype	0.095	92.093	0.7586
	Treatment	28.8813	73.616	8.662e-07
	Genotype x Treatment	0.4025	91.919	0.5274
Na+ (umol/g of dry leaf)
	Genotype	7.6695	16.228	0.013545
	Treatment	200.514	11.14	1.804e-08
	Genotype x Treatment	14.6049	16.173	0.001477
K+ (umol/g of dry leaf)
	Genotype	2.0422	17.124	0.171
	Treatment	0.0126	10.042	0.9129
	Genotype x Treatment	0.1117	17.084	0.7423
Na+/K+ (ratio)
	Genotype	7.1009	17	0.016332
	Treatment	198.469	17	8.342e-11
	Genotype x Treatment	13.1066	17	0.002114

## Sheet: Supplementary_Table_S5
Supplementary Table S5: Phenotypes of RIL mapping population
RIL_ID	key	Tray	Index	Cohort	Treatment	RWC	AbovegroundBiomass	BelowgroundBiomass	StoR	LK	LNa	LNabyK
89	T1-11	1	11	1	Control	99.9769	1.8163	0.6999	2.59509	NA	NA	NA
557	T1-12	1	12	1	Control	99.3033	2.1119	0.7524	2.80688	NA	NA	NA
535	T1-13	1	13	1	Control	99.183	1.5871	0.3476	4.56588	NA	NA	NA
812	T1-15	1	15	1	Control	97.2096	1.0186	0.2851	3.57278	NA	NA	NA
575	T1-16	1	16	1	Control	NA	1.5758	0.3944	3.99544	NA	NA	NA
7	T1-21	1	21	1	Control	99.6718	1.8181	0.8441	2.15389	NA	NA	NA
195	T1-22	1	22	1	Control	98.6964	0.7692	0.2436	3.15764	NA	NA	NA
436	T1-24	1	24	1	Control	NA	1.5547	0.4442	3.5	NA	NA	NA
649	T1-25	1	25	1	Control	98.8048	0.541	0.1695	3.19174	NA	NA	NA
263	T1-31	1	31	1	Control	NA	1.6708	0.4022	4.15415	NA	NA	NA
853	T1-32	1	32	1	Control	98.6173	2.664	0.6037	4.41279	NA	NA	NA
270	T1-33	1	33	1	Control	99.5488	1.9648	0.6194	3.1721	NA	NA	NA
778	T1-34	1	34	1	Control	98.7268	2.4826	0.5736	4.3281	NA	NA	NA
239	T2-11	2	11	1	Control	99.5297	1.4164	0.3522	4.02158	NA	NA	NA
147	T2-12	2	12	1	Control	NA	3.0631	0.6745	4.54129	NA	NA	NA
190	T2-13	2	13	1	Control	NA	1.5012	0.4511	3.32787	NA	NA	NA
297	T2-14	2	14	1	Control	NA	1.3175	0.353	3.73229	NA	NA	NA
281	T2-15	2	15	1	Control	NA	2.0124	0.3254	6.18439	NA	NA	NA
115	T2-16	2	16	1	Control	NA	0.9914	0.2705	3.66506	NA	NA	NA
28	T2-21	2	21	1	Control	NA	3.1907	0.9114	3.50088	NA	NA	NA
179	T2-22	2	22	1	Control	NA	1.4756	0.2997	4.92359	NA	NA	NA
430	T2-24	2	24	1	Control	NA	1.2663	0.3737	3.38855	NA	NA	NA
819	T2-25	2	25	1	Control	99.7823	3.3855	0.7586	4.46283	NA	NA	NA
759	T2-26	2	26	1	Control	NA	2.5507	0.4676	5.45488	NA	NA	NA
35	T2-31	2	31	1	Control	99.2766	2.0783	0.5002	4.15494	NA	NA	NA
379	T2-32	2	32	1	Control	NA	3.0229	0.5449	5.54762	NA	NA	NA
224	T2-33	2	33	1	Control	NA	0.4099	0.1194	3.433	NA	NA	NA
413	T2-35	2	35	1	Control	NA	3.143	0.6712	4.68266	NA	NA	NA
136	T3-11	3	11	1	Control	NA	2.9023	0.7181	4.04164	NA	NA	NA
207	T3-14	3	14	1	Control	NA	1.6305	0.515	3.16602	NA	NA	NA
872	T3-15	3	15	1	Control	NA	1.7341	0.5047	3.4359	NA	NA	NA
719	T3-16	3	16	1	Control	NA	1.3786	0.4679	2.94636	NA	NA	NA
439	T3-21	3	21	1	Control	NA	0.6104	0.183	3.33552	NA	NA	NA
513	T3-22	3	22	1	Control	98.8491	0.7016	0.2774	2.5292	NA	NA	NA
277	T3-23	3	23	1	Control	99.3247	2.2933	0.6829	3.35818	NA	NA	NA
292	T3-25	3	25	1	Control	98.1714	1.9002	0.6479	2.93286	NA	NA	NA
187	T3-33	3	33	1	Control	97.4801	1.0099	0.2807	3.59779	NA	NA	NA
669	T3-34	3	34	1	Control	94.732	0.8841	0.3143	2.81292	NA	NA	NA
55	T3-35	3	35	1	Control	NA	1.055	0.4199	2.5125	NA	NA	NA
587	T4-12	4	12	1	Control	99.0052	1.7843	0.3058	5.83486	NA	NA	NA
105	T4-14	4	14	1	Control	99.4615	1.8397	0.4792	3.83911	NA	NA	NA
391	T4-15	4	15	1	Control	99.6829	1.4942	0.4002	3.73363	NA	NA	NA
858	T4-16	4	16	1	Control	99.6731	5.096	1.0647	4.78632	NA	NA	NA
616	T4-21	4	21	1	Control	NA	2.9254	0.5561	5.26056	NA	NA	NA
117	T4-22	4	22	1	Control	NA	1.011	0.1415	7.14488	NA	NA	NA
722	T4-23	4	23	1	Control	NA	3.373	0.6647	5.07447	NA	NA	NA
737	T4-24	4	24	1	Control	NA	1.9762	0.4653	4.24715	NA	NA	NA
24	T4-25	4	25	1	Control	NA	1.5007	0.3063	4.89944	NA	NA	NA
902	T4-32	4	32	1	Control	99.238	2.8869	0.7528	3.83488	NA	NA	NA
541	T4-33	4	33	1	Control	99.9473	0.3458	0.1462	2.36525	NA	NA	NA
256	T4-34	4	34	1	Control	98.4149	2.3235	0.4408	5.2711	NA	NA	NA
385	T4-35	4	35	1	Control	99.4978	2.0217	0.4118	4.90942	NA	NA	NA
891	T5-11	5	11	1	Control	NA	4.5464	1.0608	4.28582	NA	NA	NA
81	T5-13	5	13	1	Control	NA	1.9564	0.5619	3.48176	NA	NA	NA
618	T5-16	5	16	1	Control	98.0319	1.5776	0.5564	2.83537	NA	NA	NA
818	T5-22	5	22	1	Control	99.213	3.8642	0.6635	5.82396	NA	NA	NA
309	T5-23	5	23	1	Control	99.5392	3.4768	0.6266	5.54868	NA	NA	NA
48	T5-24	5	24	1	Control	99.663	1.3053	0.4069	3.20791	NA	NA	NA
258	T5-25	5	25	1	Control	NA	1.493	0.405	3.68642	NA	NA	NA
481	T5-26	5	26	1	Control	97.9422	3.1281	0.9821	3.18511	NA	NA	NA
752	T5-31	5	31	1	Control	NA	1.6102	0.3546	4.54089	NA	NA	NA
355	T5-32	5	32	1	Control	99.741	2.5566	0.6874	3.71923	NA	NA	NA
93	T5-33	5	33	1	Control	NA	NA	NA	NA	NA	NA	NA
394	T5-34	5	34	1	Control	NA	2.4505	0.7955	3.08045	NA	NA	NA
131	T5-35	5	35	1	Control	NA	0.2763	0.1187	2.32772	NA	NA	NA
876	T6-11	6	11	1	Control	NA	2.0113	0.5323	3.77851	NA	NA	NA
307	T6-12	6	12	1	Control	99.3151	1.4452	0.4389	3.29278	NA	NA	NA
238	T6-13	6	13	1	Control	NA	2.9533	0.7521	3.92674	NA	NA	NA
103	T6-14	6	14	1	Control	98.9952	2.7748	0.7619	3.64195	NA	NA	NA
711	T6-15	6	15	1	Control	NA	2.332	0.7712	3.02386	NA	NA	NA
841	T6-16	6	16	1	Control	NA	2.0077	0.5548	3.61878	NA	NA	NA
781	T6-21	6	21	1	Control	NA	NA	NA	NA	NA	NA	NA
84	T6-22	6	22	1	Control	98.5742	1.6173	0.3954	4.09029	NA	NA	NA
82	T6-23	6	23	1	Control	NA	1.0164	0.3779	2.6896	NA	NA	NA
68	T6-24	6	24	1	Control	99.1178	3.0131	0.7726	3.89995	NA	NA	NA
368	T6-25	6	25	1	Control	99.4646	1.6436	0.5971	2.75264	NA	NA	NA
213	T6-26	6	26	1	Control	NA	NA	NA	NA	NA	NA	NA
15	T6-31	6	31	1	Control	NA	2.5409	0.6198	4.09955	NA	NA	NA
220	T6-32	6	32	1	Control	99.0482	0.3946	0.137	2.88029	NA	NA	NA
878	T6-33	6	33	1	Control	99.7611	2.53	0.6003	4.21456	NA	NA	NA
19	T6-34	6	34	1	Control	98.3051	3.0234	0.8922	3.3887	NA	NA	NA
783	T7-14	7	14	1	Control	NA	1.1133	0.2462	4.52193	NA	NA	NA
96	T7-15	7	15	1	Control	98.2526	2.6828	0.7617	3.52212	NA	NA	NA
320	T7-21	7	21	1	Control	98.2614	0.9731	0.2605	3.73551	NA	NA	NA
476	T7-23	7	23	1	Control	98.3114	3.4805	0.9732	3.57635	NA	NA	NA
805	T7-24	7	24	1	Control	99.9678	2.6644	0.6898	3.86257	NA	NA	NA
73	T7-26	7	26	1	Control	99.1879	1.5319	0.4167	3.67627	NA	NA	NA
676	T7-32	7	32	1	Control	99.2082	1.8074	0.4053	4.45941	NA	NA	NA
700	T7-33	7	33	1	Control	96.9251	3.5902	0.9699	3.70162	NA	NA	NA
181	T7-34	7	34	1	Control	98.0879	1.7311	0.4131	4.19051	NA	NA	NA
743	T7-35	7	35	1	Control	98.3036	1.2558	0.4549	2.76061	NA	NA	NA
533	T8-11	8	11	1	Control	99.8853	2.3823	0.7702	3.09309	NA	NA	NA
795	T8-12	8	12	1	Control	99.6904	1.1518	0.3156	3.64956	NA	NA	NA
724	T8-14	8	14	1	Control	NA	1.3966	0.2806	4.97719	NA	NA	NA
682	T8-15	8	15	1	Control	99.0963	3.7633	0.9724	3.87012	NA	NA	NA
336	T8-16	8	16	1	Control	99.7565	2.7944	0.5748	4.86152	NA	NA	NA
180	T8-21	8	21	1	Control	100	1.1147	0.2444	4.56097	NA	NA	NA
156	T8-22	8	22	1	Control	99.5863	2.2184	0.4247	5.22345	NA	NA	NA
342	T8-23	8	23	1	Control	NA	1.4343	0.3204	4.47659	NA	NA	NA
205	T8-25	8	25	1	Control	NA	2.3199	0.4168	5.56598	NA	NA	NA
881	T8-26	8	26	1	Control	99.9399	2.1409	0.4789	4.47045	NA	NA	NA
405	T8-31	8	31	1	Control	99.3092	0.3258	0.2348	1.38756	NA	NA	NA
836	T8-34	8	34	1	Control	99.71	0.8008	0.1363	5.87528	NA	NA	NA
754	T8-35	8	35	1	Control	99.9455	0.4807	0.164	2.9311	NA	NA	NA
380	T9-12	9	12	1	Control	99.596	0.5657	0.1566	3.61239	NA	NA	NA
397	T9-13	9	13	1	Control	99.4836	1.6519	0.3653	4.52204	NA	NA	NA
333	T9-15	9	15	1	Control	NA	1.7884	0.4144	4.31564	NA	NA	NA
679	T9-16	9	16	1	Control	NA	2.4589	0.5498	4.47235	NA	NA	NA
322	T9-22	9	22	1	Control	99.4997	2.4847	0.4297	5.78241	NA	NA	NA
231	T9-23	9	23	1	Control	99.2806	0.512	0.1262	4.05705	NA	NA	NA
387	T9-24	9	24	1	Control	NA	0.4398	0.1414	3.11033	NA	NA	NA
451	T9-25	9	25	1	Control	99.5214	2.0348	0.4942	4.11736	NA	NA	NA
793	T9-26	9	26	1	Control	99.3815	4.5949	0.7667	5.99309	NA	NA	NA
120	T9-34	9	34	1	Control	97.7986	2.1168	0.3257	6.49923	NA	NA	NA
46	T9-35	9	35	1	Control	99.6804	2.7478	0.6474	4.24436	NA	NA	NA
494	T10-11	10	11	1	Control	NA	1.344	0.2532	5.30806	NA	NA	NA
761	T10-12	10	12	1	Control	NA	1.8167	0.2321	7.82723	NA	NA	NA
366	T10-14	10	14	1	Control	99.4705	0.7488	0.0636	NA	NA	NA	NA
644	T10-15	10	15	1	Control	99.683	1.8426	0.1929	NA	NA	NA	NA
236	T10-16	10	16	1	Control	99.6845	1.8796	0.3262	5.76211	NA	NA	NA
343	T10-21	10	21	1	Control	99.5962	1.5473	0.3107	4.98005	NA	NA	NA
280	T10-22	10	22	1	Control	NA	1.6295	0.2242	7.26806	NA	NA	NA
350	T10-23	10	23	1	Control	99.5478	0.6436	0.2013	3.19722	NA	NA	NA
114	T10-25	10	25	1	Control	98.5758	2.0424	0.3978	5.13424	NA	NA	NA
668	T10-26	10	26	1	Control	NA	NA	NA	NA	NA	NA	NA
886	T10-32	10	32	1	Control	NA	1.2138	0.2063	5.88366	NA	NA	NA
40	T10-33	10	33	1	Control	NA	0.5726	0.0406	NA	NA	NA	NA
458	T10-34	10	34	1	Control	NA	2.7441	0.5784	4.74429	NA	NA	NA
427	T11-11	11	11	1	Control	97.8114	2.1754	0.337	6.45519	NA	NA	NA
399	T11-13	11	13	1	Control	NA	1.5303	0.3892	3.93191	NA	NA	NA
854	T11-15	11	15	1	Control	NA	1.0565	0.1999	5.28514	NA	NA	NA
423	T11-16	11	16	1	Control	93.7478	1.6834	0.3317	5.07507	NA	NA	NA
259	T11-21	11	21	1	Control	98.4146	5.9635	1.2322	4.83972	NA	NA	NA
689	T11-22	11	22	1	Control	NA	1.8355	0.361	5.08449	NA	NA	NA
62	T11-23	11	23	1	Control	98.3487	2.6413	0.496	5.3252	NA	NA	NA
158	T11-24	11	24	1	Control	97.738	0.6775	0.192	3.52865	NA	NA	NA
293	T11-25	11	25	1	Control	94.2748	1.1075	0.3528	3.13917	NA	NA	NA
184	T11-26	11	26	1	Control	98.1811	1.7334	0.4911	3.52963	NA	NA	NA
344	T11-31	11	31	1	Control	98.986	3.0296	0.6136	4.93742	NA	NA	NA
523	T11-33	11	33	1	Control	99.1246	2.4487	0.5094	4.80703	NA	NA	NA
811	T11-34	11	34	1	Control	NA	2.007	0.3113	6.44716	NA	NA	NA
865	T12-13	12	13	1	Control	NA	0.8982	0.0916	NA	NA	NA	NA
729	T12-15	12	15	1	Control	NA	2.1862	0.3276	6.67338	NA	NA	NA
462	T12-21	12	21	1	Control	NA	0.5748	0.1155	4.97662	NA	NA	NA
425	T12-22	12	22	1	Control	99.861	2.3051	0.5797	3.97637	NA	NA	NA
600	T12-23	12	23	1	Control	99.8484	2.9718	0.5142	5.77946	NA	NA	NA
431	T12-24	12	24	1	Control	98.9574	3.8004	0.7316	5.19464	NA	NA	NA
838	T12-25	12	25	1	Control	NA	2.9954	0.577	5.19133	NA	NA	NA
504	T12-26	12	26	1	Control	NA	4.1931	0.9293	4.51211	NA	NA	NA
302	T12-33	12	33	1	Control	NA	1.0431	0.2398	4.34987	NA	NA	NA
880	T12-34	12	34	1	Control	99.3526	1.0742	0.1945	5.52288	NA	NA	NA
763	T12-35	12	35	1	Control	NA	2.9554	0.4598	6.42758	NA	NA	NA
298	T13-11	13	11	1	Control	99.2966	0.2368	0.0649	3.64869	NA	NA	NA
378	T13-12	13	12	1	Control	99.1291	2.9194	0.5623	5.19189	NA	NA	NA
145	T13-13	13	13	1	Control	NA	1.7027	0.3891	4.376	NA	NA	NA
202	T13-14	13	14	1	Control	NA	4.7387	1.1792	4.01857	NA	NA	NA
792	T13-15	13	15	1	Control	NA	3.3295	0.8196	4.06235	NA	NA	NA
482	T13-16	13	16	1	Control	NA	3.8048	1.5395	2.47145	NA	NA	NA
727	T13-22	13	22	1	Control	NA	0.6289	0.267	2.35543	NA	NA	NA
760	T13-23	13	23	1	Control	99.9511	3.0134	0.7878	3.82508	NA	NA	NA
306	T13-25	13	25	1	Control	NA	NA	NA	NA	NA	NA	NA
554	T13-26	13	26	1	Control	99.928	2.1097	0.7381	2.85828	NA	NA	NA
332	T13-31	13	31	1	Control	NA	2.6005	0.9948	2.61409	NA	NA	NA
352	T13-32	13	32	1	Control	NA	3.6284	1.1452	3.16835	NA	NA	NA
253	T13-33	13	33	1	Control	NA	1.5405	0.4741	3.24931	NA	NA	NA
407	T13-34	13	34	1	Control	NA	3.758	1.3699	2.74327	NA	NA	NA
12	T14-11	14	11	1	Control	98.9466	0.9744	0.2983	3.26651	NA	NA	NA
107	T14-12	14	12	1	Control	98.3752	2.3493	0.5261	4.4655	NA	NA	NA
148	T14-13	14	13	1	Control	99.5846	3.4015	0.7271	4.67817	NA	NA	NA
61	T14-14	14	14	1	Control	98.7035	2.2128	0.557	3.97271	NA	NA	NA
799	T14-15	14	15	1	Control	98.9746	2.6062	0.4817	5.41042	NA	NA	NA
381	T14-16	14	16	1	Control	99.459	2.6598	0.6635	4.00874	NA	NA	NA
584	T14-22	14	22	1	Control	98.6328	1.3925	0.2874	4.84516	NA	NA	NA
252	T14-23	14	23	1	Control	NA	1.1943	0.3643	3.27834	NA	NA	NA
291	T14-25	14	25	1	Control	NA	2.1263	0.556	3.82428	NA	NA	NA
704	T14-26	14	26	1	Control	99.1995	2.117	0.3867	5.47453	NA	NA	NA
459	T14-31	14	31	1	Control	99.4741	3.7409	1.1073	3.3784	NA	NA	NA
288	T14-32	14	32	1	Control	NA	0.4067	0.0522	7.79119	NA	NA	NA
777	T14-33	14	33	1	Control	NA	2.0925	0.4782	4.37578	NA	NA	NA
626	T14-34	14	34	1	Control	99.108	2.9537	0.9462	3.12164	NA	NA	NA
867	T14-35	14	35	1	Control	99.1594	1.9748	0.5007	3.94408	NA	NA	NA
726	T15-11	15	11	1	Control	NA	0.4043	0.1382	2.92547	NA	NA	NA
447	T15-15	15	15	1	Control	NA	1.6177	0.3131	5.16672	NA	NA	NA
426	T15-21	15	21	1	Control	99.3921	0.2479	0.0638	3.88558	NA	NA	NA
206	T15-22	15	22	1	Control	NA	2.1351	0.3976	5.36997	NA	NA	NA
349	T15-23	15	23	1	Control	100	4.4351	0.8238	5.38371	NA	NA	NA
614	T15-24	15	24	1	Control	NA	1.1406	0.2495	4.57154	NA	NA	NA
509	T15-26	15	26	1	Control	99.6886	1.7672	0.4392	4.02368	NA	NA	NA
907	T15-32	15	32	1	Control	NA	0.7904	0.2253	3.50821	NA	NA	NA
101	T15-33	15	33	1	Control	NA	2.9224	0.7525	3.88359	NA	NA	NA
104	T15-34	15	34	1	Control	NA	2.9418	0.6539	4.49885	NA	NA	NA
22	T15-35	15	35	1	Control	NA	1.6697	0.5692	2.93342	NA	NA	NA
464	T16-11	16	11	1	Control	NA	2.1219	0.4844	4.38047	NA	NA	NA
441	T16-12	16	12	1	Control	NA	1.0023	0.1397	7.17466	NA	NA	NA
1	T16-13	16	13	1	Control	NA	3.2016	0.3958	8.08893	NA	NA	NA
829	T16-14	16	14	1	Control	NA	2.7459	0.4859	5.65116	NA	NA	NA
218	T16-15	16	15	1	Control	99.7135	1.3535	0.2042	6.62831	NA	NA	NA
411	T16-22	16	22	1	Control	NA	1.7983	0.3677	4.89067	NA	NA	NA
525	T16-23	16	23	1	Control	NA	0.9761	0.1361	7.17193	NA	NA	NA
457	T16-24	16	24	1	Control	NA	1.9292	0.4248	4.54143	NA	NA	NA
899	T16-26	16	26	1	Control	NA	2.3318	0.601	3.87987	NA	NA	NA
5	T16-31	16	31	1	Control	98.5782	1.6156	0.2608	6.19479	NA	NA	NA
771	T16-32	16	32	1	Control	NA	1.51	0.2571	5.8732	NA	NA	NA
318	T16-33	16	33	1	Control	NA	4.0019	0.7574	5.28373	NA	NA	NA
444	T16-34	16	34	1	Control	NA	1.3127	0.2389	5.49477	NA	NA	NA
319	T16-35	16	35	1	Control	NA	2.2652	0.4231	5.35382	NA	NA	NA
329	T17-12	17	12	1	Control	98.7685	2.5318	0.4291	5.90026	NA	NA	NA
826	T17-13	17	13	1	Control	100	0.254	0.0903	2.81285	NA	NA	NA
588	T17-14	17	14	1	Control	99.07	1.9091	0.4237	4.50578	NA	NA	NA
583	T17-15	17	15	1	Control	98.3438	2.8095	0.5701	4.92808	NA	NA	NA
714	T17-16	17	16	1	Control	97.5758	0.597	0.1409	4.23705	NA	NA	NA
90	T17-21	17	21	1	Control	99.3861	2.0474	0.4433	4.61854	NA	NA	NA
113	T17-22	17	22	1	Control	99.6104	1.5565	0.3278	4.74832	NA	NA	NA
477	T17-25	17	25	1	Control	98.9489	3.1825	0.8719	3.65007	NA	NA	NA
312	T17-26	17	26	1	Control	99.2908	2.111	0.3484	6.05913	NA	NA	NA
707	T17-31	17	31	1	Control	99.214	2.4352	0.5719	4.25809	NA	NA	NA
694	T17-32	17	32	1	Control	98.7867	1.813	0.2703	6.70736	NA	NA	NA
489	T17-34	17	34	1	Control	99.4273	0.7354	0.2098	3.50524	NA	NA	NA
868	T17-35	17	35	1	Control	99.6559	1.4674	0.3658	4.01148	NA	NA	NA
654	T18-11	18	11	1	Control	NA	1.7442	0.3216	5.42351	NA	NA	NA
794	T18-12	18	12	1	Control	99.4068	2.1952	0.5779	3.79858	NA	NA	NA
681	T18-13	18	13	1	Control	NA	2.7701	0.6976	3.9709	NA	NA	NA
348	T18-14	18	14	1	Control	99.2252	2.992	0.6417	4.66261	NA	NA	NA
77	T18-15	18	15	1	Control	99.4191	2.5693	0.4803	5.34936	NA	NA	NA
217	T18-16	18	16	1	Control	NA	2.4457	0.6301	3.88145	NA	NA	NA
866	T18-21	18	21	1	Control	NA	3.3123	0.7358	4.50163	NA	NA	NA
262	T18-22	18	22	1	Control	99.257	3.4689	1.0108	3.43184	NA	NA	NA
820	T18-23	18	23	1	Control	NA	1.0195	0.2864	3.55971	NA	NA	NA
770	T18-24	18	24	1	Control	NA	2.5541	0.4741	5.38726	NA	NA	NA
95	T18-25	18	25	1	Control	NA	0.4696	0.1149	4.08703	NA	NA	NA
779	T18-26	18	26	1	Control	NA	3.1154	0.6972	4.46845	NA	NA	NA
559	T18-31	18	31	1	Control	NA	3.0436	0.5878	5.17795	NA	NA	NA
178	T18-32	18	32	1	Control	NA	2.2159	0.4236	5.23111	NA	NA	NA
742	T18-33	18	33	1	Control	NA	2.5749	0.6464	3.98345	NA	NA	NA
382	T18-34	18	34	1	Control	NA	2.2565	0.4339	5.20051	NA	NA	NA
58	T19-11	19	11	1	Control	99.1815	1.0816	0.3736	2.89507	NA	NA	NA
339	T19-12	19	12	1	Control	97.7381	0.4544	0.1898	2.3941	NA	NA	NA
267	T19-14	19	14	1	Control	99.7864	3.3495	0.8294	4.03846	NA	NA	NA
317	T19-15	19	15	1	Control	NA	2.8122	0.5198	5.41016	NA	NA	NA
479	T19-16	19	16	1	Control	98.5016	1.3213	0.4112	3.21328	NA	NA	NA
110	T19-21	19	21	1	Control	99.4997	1.0949	0.3337	3.28109	NA	NA	NA
334	T19-22	19	22	1	Control	99.5777	4.1481	0.6996	5.92925	NA	NA	NA
716	T19-24	19	24	1	Control	96.6162	1.4311	0.345	4.14812	NA	NA	NA
56	T19-25	19	25	1	Control	98.4551	3.2798	0.6885	4.76369	NA	NA	NA
108	T19-26	19	26	1	Control	97.4373	2.213	0.6242	3.54534	NA	NA	NA
758	T19-31	19	31	1	Control	99.7154	3.9461	0.6819	5.78692	NA	NA	NA
815	T19-32	19	32	1	Control	97.0519	0.3887	0.1341	2.89858	NA	NA	NA
285	T19-34	19	34	1	Control	99.9202	2.2621	0.5263	4.29812	NA	NA	NA
420	T19-35	19	35	1	Control	99.0571	3.5505	0.7376	4.81358	NA	NA	NA
478	T20-11	20	11	1	Control	NA	0.7806	0.3253	2.39963	NA	NA	NA
325	T20-13	20	13	1	Control	NA	1.3891	0.5627	2.46863	NA	NA	NA
328	T20-14	20	14	1	Control	NA	0.7249	0.2031	3.56918	NA	NA	NA
53	T20-15	20	15	1	Control	98.0905	1.7747	0.4768	3.72211	NA	NA	NA
874	T20-16	20	16	1	Control	99.244	1.0288	0.2874	3.57968	NA	NA	NA
406	T20-21	20	21	1	Control	NA	1.5307	0.5222	2.93125	NA	NA	NA
898	T20-22	20	22	1	Control	NA	2.77	0.9013	3.07334	NA	NA	NA
671	T20-24	20	24	1	Control	NA	2.2835	0.7332	3.11443	NA	NA	NA
372	T20-25	20	25	1	Control	NA	1.2443	0.3837	3.2429	NA	NA	NA
488	T20-26	20	26	1	Control	NA	1.066	0.3472	3.07028	NA	NA	NA
337	T20-31	20	31	1	Control	NA	2.8473	0.3961	7.18834	NA	NA	NA
369	T20-32	20	32	1	Control	NA	1.687	0.4044	4.17161	NA	NA	NA
100	T20-35	20	35	1	Control	NA	2.8184	0.8454	3.33381	NA	NA	NA
432	T21-11	21	11	1	Control	97.8424	2.2372	0.5448	4.10646	NA	NA	NA
67	T21-12	21	12	1	Control	98.4038	0.772	0.2393	3.22608	NA	NA	NA
834	T21-13	21	13	1	Control	99.5544	3.5273	0.758	4.65343	NA	NA	NA
434	T21-15	21	15	1	Control	99.8064	4.9012	1.1063	4.43026	NA	NA	NA
71	T21-16	21	16	1	Control	98.8474	3.2247	0.807	3.99591	NA	NA	NA
371	T21-21	21	21	1	Control	98.6376	3.2836	0.7665	4.28389	NA	NA	NA
159	T21-22	21	22	1	Control	99.1205	2.7133	0.666	4.07402	NA	NA	NA
460	T21-23	21	23	1	Control	99.0763	3.5847	0.7951	4.50849	NA	NA	NA
710	T21-24	21	24	1	Control	NA	2.5085	0.5243	4.78447	NA	NA	NA
595	T21-25	21	25	1	Control	97.8723	1.5513	0.4172	3.71836	NA	NA	NA
825	T21-26	21	26	1	Control	98.9877	0.8046	0.0759	NA	NA	NA	NA
831	T21-31	21	31	1	Control	98.6687	1.4899	0.4027	3.69978	NA	NA	NA
160	T21-32	21	32	1	Control	NA	0.7641	0.3143	2.43112	NA	NA	NA
675	T21-35	21	35	1	Control	NA	3.5117	1.0305	3.40776	NA	NA	NA
590	T22-11	22	11	1	Control	NA	0.7927	0.1946	4.07348	NA	NA	NA
102	T22-12	22	12	1	Control	NA	1.9801	0.4586	4.31771	NA	NA	NA
109	T22-15	22	15	1	Control	99.3688	3.1094	0.5397	5.76135	NA	NA	NA
367	T22-16	22	16	1	Control	98.8609	1.7271	0.7158	2.41282	NA	NA	NA
774	T22-21	22	21	1	Control	NA	2.1975	0.5261	4.17696	NA	NA	NA
601	T22-22	22	22	1	Control	NA	2.4729	0.6144	4.0249	NA	NA	NA
833	T22-23	22	23	1	Control	NA	2.5463	0.6287	4.0501	NA	NA	NA
132	T22-24	22	24	1	Control	98.8673	0.0959	0.0347	2.76369	NA	NA	NA
802	T22-25	22	25	1	Control	99.1838	2.1329	0.706	3.0211	NA	NA	NA
341	T22-26	22	26	1	Control	99.7167	4.9632	1.3685	3.62674	NA	NA	NA
491	T22-31	22	31	1	Control	NA	3.6443	0.8736	4.17159	NA	NA	NA
54	T22-33	22	33	1	Control	NA	0.6383	0.2111	3.02369	NA	NA	NA
266	T22-34	22	34	1	Control	NA	4.7873	0.6716	7.1282	NA	NA	NA
330	T23-11	23	11	1	Control	99.4593	3.1801	0.7289	4.36288	NA	NA	NA
283	T23-12	23	12	1	Control	NA	NA	NA	NA	NA	NA	NA
144	T23-13	23	13	1	Control	98.6186	3.6708	0.847	4.33388	NA	NA	NA
16	T23-14	23	14	1	Control	95.0479	3.5193	0.6688	5.26211	NA	NA	NA
75	T23-15	23	15	1	Control	92.7577	0.085	0.0373	2.27882	NA	NA	NA
527	T23-22	23	22	1	Control	99.8339	0.3936	0.0966	4.07453	NA	NA	NA
247	T23-23	23	23	1	Control	NA	NA	NA	NA	NA	NA	NA
193	T23-24	23	24	1	Control	NA	1.99	0.3962	5.02272	NA	NA	NA
186	T23-25	23	25	1	Control	NA	1.2143	0.2978	4.07757	NA	NA	NA
183	T23-26	23	26	1	Control	NA	1.7103	0.4502	3.79898	NA	NA	NA
30	T23-32	23	32	1	Control	NA	1.4827	0.3201	4.63199	NA	NA	NA
475	T23-33	23	33	1	Control	99.0159	2.4428	0.6643	3.67725	NA	NA	NA
862	T23-34	23	34	1	Control	99.6435	0.4035	0.1312	3.07546	NA	NA	NA
106	T23-35	23	35	1	Control	NA	3.6643	0.828	4.42548	NA	NA	NA
762	T24-11	24	11	1	Control	99.4698	0.4489	0.1683	2.66726	NA	NA	NA
772	T24-12	24	12	1	Control	98.7544	1.1357	0.2391	4.7499	NA	NA	NA
728	T24-13	24	13	1	Control	NA	0.6051	0.2158	2.80399	NA	NA	NA
418	T24-14	24	14	1	Control	NA	4.7389	0.8829	5.36743	NA	NA	NA
483	T24-16	24	16	1	Control	NA	2.7194	0.4496	6.04849	NA	NA	NA
79	T24-21	24	21	1	Control	NA	NA	NA	NA	NA	NA	NA
2	T24-22	24	22	1	Control	99.7498	2.1361	0.4211	5.07267	NA	NA	NA
402	T24-24	24	24	1	Control	NA	NA	NA	NA	NA	NA	NA
702	T24-26	24	26	1	Control	99.2054	4.0979	1.0698	3.83053	NA	NA	NA
520	T24-32	24	32	1	Control	NA	0.9288	0.1883	4.93255	NA	NA	NA
493	T24-33	24	33	1	Control	NA	1.8003	0.3587	5.01896	NA	NA	NA
11	T24-35	24	35	1	Control	NA	0.8987	0.3177	2.82877	NA	NA	NA
755	T25-11	25	11	1	Control	NA	NA	NA	NA	NA	NA	NA
360	T25-14	25	14	1	Control	99.2082	2.7193	0.5586	4.86806	NA	NA	NA
808	T25-15	25	15	1	Control	98.4044	1.7049	0.5067	3.36471	NA	NA	NA
782	T25-21	25	21	1	Control	NA	0.595	0.1726	3.44728	NA	NA	NA
305	T25-22	25	22	1	Control	NA	1.4842	0.4012	3.6994	NA	NA	NA
356	T25-23	25	23	1	Control	99.7031	2.1485	0.6368	3.3739	NA	NA	NA
365	T25-24	25	24	1	Control	99.6357	2.6813	0.8201	3.26948	NA	NA	NA
13	T25-25	25	25	1	Control	97.7002	2.5692	0.7473	3.43798	NA	NA	NA
443	T25-26	25	26	1	Control	98.9699	4.0873	1.1438	3.57344	NA	NA	NA
390	T25-32	25	32	1	Control	99.1576	4.131	1.0362	3.98668	NA	NA	NA
303	T25-35	25	35	1	Control	98.4811	1.3246	0.4089	3.23942	NA	NA	NA
18	T26-11	26	11	1	Control	NA	3.2159	0.5834	5.51234	NA	NA	NA
791	T26-12	26	12	1	Control	NA	1.3793	0.3788	3.64124	NA	NA	NA
388	T26-13	26	13	1	Control	NA	1.7823	0.449	3.96949	NA	NA	NA
31	T26-14	26	14	1	Control	NA	2.7007	0.7865	3.43382	NA	NA	NA
906	T26-15	26	15	1	Control	99.7073	1.348	0.2932	4.59754	NA	NA	NA
65	T26-16	26	16	1	Control	99.4518	2.1183	0.5728	3.69815	NA	NA	NA
684	T26-21	26	21	1	Control	NA	0.9822	0.2133	4.60478	NA	NA	NA
718	T26-23	26	23	1	Control	NA	1.3514	0.3719	3.63377	NA	NA	NA
473	T26-25	26	25	1	Control	99.8908	1.4543	0.4029	3.60958	NA	NA	NA
597	T26-26	26	26	1	Control	NA	1.7115	0.4558	3.75494	NA	NA	NA
357	T26-31	26	31	1	Control	99.5096	2.6143	0.5357	4.88016	NA	NA	NA
161	T26-32	26	32	1	Control	NA	1.0829	0.2272	4.76629	NA	NA	NA
66	T26-34	26	34	1	Control	98.8813	1.1429	0.2889	3.95604	NA	NA	NA
893	T26-35	26	35	1	Control	99.3174	4.212	0.9604	4.38567	NA	NA	NA
83	T27-11	27	11	1	Control	99.9268	3.6204	0.741	4.88583	NA	NA	NA
142	T27-12	27	12	1	Control	98.7813	2.0278	0.4546	4.46062	NA	NA	NA
70	T27-13	27	13	1	Control	99.3127	1.5834	0.3423	4.62577	NA	NA	NA
558	T27-14	27	14	1	Control	97.8148	3.1446	0.6866	4.57996	NA	NA	NA
790	T27-15	27	15	1	Control	98.1251	4.9961	1.2771	3.91207	NA	NA	NA
429	T27-16	27	16	1	Control	97.6907	3.5226	0.7169	4.91366	NA	NA	NA
894	T27-21	27	21	1	Control	NA	NA	NA	NA	NA	NA	NA
151	T27-22	27	22	1	Control	98.0386	3.5601	0.7151	4.97846	NA	NA	NA
314	T27-23	27	23	1	Control	97.9014	0.8278	0.133	6.22406	NA	NA	NA
137	T27-24	27	24	1	Control	NA	2.6123	0.4872	5.36186	NA	NA	NA
466	T27-25	27	25	1	Control	98.9261	3.782	1.135	3.33216	NA	NA	NA
323	T27-26	27	26	1	Control	NA	3.2507	0.7954	4.08687	NA	NA	NA
803	T27-31	27	31	1	Control	NA	1.7154	0.3269	5.24748	NA	NA	NA
463	T27-32	27	32	1	Control	98.8192	1.2666	0.3484	3.63548	NA	NA	NA
887	T27-33	27	33	1	Control	NA	4.3569	0.9997	4.35821	NA	NA	NA
903	T27-34	27	34	1	Control	98.8229	7.0773	1.2233	5.78542	NA	NA	NA
403	T27-35	27	35	1	Control	97.0297	1.2157	0.4097	2.96729	NA	NA	NA
844	T28-12	28	12	1	Control	97.2511	2.362	0.5038	4.68837	NA	NA	NA
715	T28-14	28	14	1	Control	98.5312	4.2076	0.9101	4.62323	NA	NA	NA
492	T28-15	28	15	1	Control	93.7136	1.8353	0.5201	3.52874	NA	NA	NA
687	T28-16	28	16	1	Control	93.6375	1.7452	0.5997	2.91012	NA	NA	NA
69	T28-21	28	21	1	Control	91.7973	0.2748	0.11	2.49818	NA	NA	NA
472	T28-23	28	23	1	Control	97.9503	1.8171	0.4785	3.79749	NA	NA	NA
162	T28-25	28	25	1	Control	93.7612	1.5346	0.3543	4.33136	NA	NA	NA
4	T28-26	28	26	1	Control	96.25	0.6794	0.3204	2.12047	NA	NA	NA
417	T28-31	28	31	1	Control	95.1367	5.8994	1.1144	5.29379	NA	NA	NA
311	T28-32	28	32	1	Control	96.6284	2.064	0.4527	4.55931	NA	NA	NA
692	T28-33	28	33	1	Control	NA	1.4374	0.4162	3.45363	NA	NA	NA
690	T28-34	28	34	1	Control	95.5603	1.689	0.5693	2.9668	NA	NA	NA
738	T29-11	29	11	1	Control	NA	1.2075	NA	NA	NA	NA	NA
383	T29-13	29	13	1	Control	NA	1.288	NA	NA	NA	NA	NA
192	T29-14	29	14	1	Control	99.366	1.6266	NA	NA	NA	NA	NA
446	T29-15	29	15	1	Control	98.505	1.3055	NA	NA	NA	NA	NA
624	T29-16	29	16	1	Control	99.8619	2.3347	NA	NA	NA	NA	NA
786	T29-21	29	21	1	Control	99.4109	4.6856	NA	NA	NA	NA	NA
363	T29-22	29	22	1	Control	NA	NA	NA	NA	NA	NA	NA
637	T29-23	29	23	1	Control	99.2751	1.5481	NA	NA	NA	NA	NA
304	T29-24	29	24	1	Control	99.9509	0.98	NA	NA	NA	NA	NA
534	T29-25	29	25	1	Control	99.5521	1.4658	NA	NA	NA	NA	NA
51	T29-26	29	26	1	Control	99.1797	2.5509	NA	NA	NA	NA	NA
866	T30-11	30	11	1	Salt	NA	0.5368	0.1936	2.77273	726.126	946.392	1.30334
312	T30-12	30	12	1	Salt	97.2603	1.9103	0.4712	4.05412	756.45	670.341	0.886167
332	T30-13	30	13	1	Salt	94.9838	0.738	0.2514	2.93556	NA	NA	NA
463	T30-14	30	14	1	Salt	99.4725	0.45	0.1345	3.34572	401.93	1149.69	2.86041
207	T30-16	30	16	1	Salt	NA	1.951	0.5876	3.32029	736.118	699.607	0.950402
333	T30-21	30	21	1	Salt	99.4077	1.3933	0.3881	3.59005	889.042	1026.78	1.15492
513	T30-22	30	22	1	Salt	95.3779	0.6041	0.2254	2.68012	NA	NA	NA
854	T30-23	30	23	1	Salt	NA	NA	NA	NA	NA	NA	NA
811	T30-24	30	24	1	Salt	98.235	1.3238	0.2476	5.34653	763.152	693.558	0.908806
343	T30-25	30	25	1	Salt	NA	NA	NA	NA	NA	NA	NA
113	T30-26	30	26	1	Salt	90.3175	1.4785	0.392	3.77168	682.975	429.631	0.629057
458	T30-31	30	31	1	Salt	NA	0.8441	0.235	3.59191	658.85	1722.12	2.61383
77	T30-32	30	32	1	Salt	96.8013	0.2839	0.0732	3.87842	827.904	117.818	0.142309
588	T30-34	30	34	1	Salt	94.3069	0.577	0.1572	3.67048	246.364	1705.27	6.92177
707	T30-35	30	35	1	Salt	96.3287	1.6376	0.5225	3.13416	NA	NA	NA
902	T31-14	31	14	1	Salt	96.1369	2.061	0.8413	2.44978	NA	NA	NA
584	T31-15	31	15	1	Salt	NA	2.2574	0.673	3.35423	938.705	256.246	0.272978
136	T31-16	31	16	1	Salt	NA	NA	NA	NA	NA	NA	NA
145	T31-21	31	21	1	Salt	94.1364	1.9051	0.6567	2.90102	NA	NA	NA
61	T31-22	31	22	1	Salt	98.2787	1.5137	0.5113	2.96049	674.431	665.599	0.986905
425	T31-24	31	24	1	Salt	NA	1.671	0.4414	3.78568	627.707	991.663	1.57982
93	T31-25	31	25	1	Salt	82.8075	0.7322	0.1967	3.72242	793.213	1220.58	1.53877
865	T31-26	31	26	1	Salt	95.4068	0.6146	0.165	3.72485	978.536	431.46	0.440924
402	T31-31	31	31	1	Salt	96.9293	0.9571	NA	NA	883.821	200.216	0.226535
898	T31-32	31	32	1	Salt	NA	2.6137	0.791	3.3043	379.983	1305.97	3.43691
439	T31-34	31	34	1	Salt	93.9811	0.9476	0.427	2.2192	NA	NA	NA
726	T32-11	32	11	1	Salt	NA	0.6322	0.1999	3.16258	581.686	635.665	1.0928
759	T32-12	32	12	1	Salt	96.1297	1.5116	0.4698	3.21754	804.477	523.832	0.651146
379	T32-13	32	13	1	Salt	96.946	2.2695	0.4198	5.40615	579.461	633.611	1.09345
431	T32-15	32	15	1	Salt	94.2913	1.1565	0.2413	4.79279	653.826	606.594	0.927762
779	T32-21	32	21	1	Salt	96.2864	2.6411	0.6794	3.8874	NA	NA	NA
676	T32-22	32	22	1	Salt	95.7262	1.1524	0.3338	3.45237	643.932	843.567	1.31002
426	T32-23	32	23	1	Salt	99.0196	1.5837	0.3497	4.52874	592.301	998.568	1.68591
763	T32-24	32	24	1	Salt	92.2299	2.366	0.4933	4.79627	575.617	1136.41	1.97425
178	T32-25	32	25	1	Salt	93.9871	1.2973	0.2987	4.34315	782.838	791.289	1.0108
525	T32-32	32	32	1	Salt	94.7805	0.4342	0.1227	3.53871	NA	NA	NA
614	T32-34	32	34	1	Salt	98.4026	2.1865	0.724	3.02003	830.842	542.9	0.653433
54	T32-35	32	35	1	Salt	95.4128	0.4273	0.2164	1.97458	NA	NA	NA
238	T33-11	33	11	1	Salt	95.4952	2.9121	0.9515	3.06054	NA	NA	NA
360	T33-12	33	12	1	Salt	95.1566	2.1188	0.5763	3.67656	379.88	1601.46	4.2157
368	T33-13	33	13	1	Salt	93.8047	1.3256	0.5167	2.56551	841.738	1020.72	1.21264
95	T33-14	33	14	1	Salt	95.122	1.228	0.3625	3.38759	799.914	308.185	0.385273
841	T33-15	33	15	1	Salt	95.1073	1.5552	0.542	2.86937	436.27	552.45	1.2663
583	T33-16	33	16	1	Salt	96.2131	3.6232	0.9968	3.63483	640.42	1122.3	1.75244
187	T33-21	33	21	1	Salt	95.8407	2.0983	0.8265	2.53878	757.078	52.0971	0.0688134
352	T33-22	33	22	1	Salt	94.8643	0.9003	0.3695	2.43654	450.941	998.836	2.215
89	T33-23	33	23	1	Salt	95.5049	1.909	0.5806	3.28798	741.073	177.687	0.239769
159	T33-24	33	24	1	Salt	95.3478	2.2497	0.6617	3.39988	727.901	457.017	0.627856
762	T33-25	33	25	1	Salt	96.3834	0.634	0.373	1.69973	741.382	343.884	0.463842
790	T33-26	33	26	1	Salt	92.3182	2.1611	0.5949	3.63271	NA	NA	NA
356	T33-32	33	32	1	Salt	96.8545	1.4998	0.5067	2.95994	812.164	121.277	0.149326
770	T33-34	33	34	1	Salt	85.4503	1.8957	0.5227	3.62675	323.268	1388.25	4.29442
483	T34-12	34	12	1	Salt	74.5577	1.2342	0.2944	4.19226	NA	NA	NA
306	T34-13	34	13	1	Salt	94.457	0.1082	0.0295	3.6678	767.586	586.95	0.76467
475	T34-15	34	15	1	Salt	96.2112	2.1023	0.519	4.05067	NA	NA	NA
700	T34-21	34	21	1	Salt	92.2628	2.938	0.7418	3.96064	506.881	503.508	0.993346
297	T34-22	34	22	1	Salt	94.8903	2.908	0.8399	3.46232	NA	NA	NA
802	T34-23	34	23	1	Salt	94.1421	1.7907	0.5855	3.05841	477.091	337.471	0.707351
303	T34-24	34	24	1	Salt	95.6361	0.7714	0.1709	4.51375	691.867	616.968	0.891744
100	T34-25	34	25	1	Salt	96.1851	2.8324	0.7813	3.62524	698.951	683.376	0.977717
397	T34-26	34	26	1	Salt	94.0838	1.7741	0.5766	3.07683	NA	NA	NA
690	T34-33	34	33	1	Salt	96.6812	0.473	0.1154	4.09879	772.106	870.729	1.12773
298	T35-11	35	11	1	Salt	94.799	0.4635	0.1779	2.6054	847.476	101.699	0.120003
329	T35-12	35	12	1	Salt	95.9609	2.7868	0.5541	5.02942	566.623	614.968	1.08532
481	T35-13	35	13	1	Salt	93.1183	2.7902	0.7722	3.61331	530.074	1506.97	2.84294
65	T35-14	35	14	1	Salt	96.3293	0.9013	0.2162	4.16883	774.723	967.532	1.24887
554	T35-15	35	15	1	Salt	90.9903	0.5197	0.1655	3.14018	NA	NA	NA
407	T35-21	35	21	1	Salt	94.9326	1.2499	0.4373	2.85822	871.32	104.477	0.119907
19	T35-23	35	23	1	Salt	95.43	1.8478	0.4837	3.82014	691.913	1430.14	2.06693
160	T35-25	35	25	1	Salt	95.5475	1.3021	0.3339	3.89967	NA	NA	NA
738	T35-26	35	26	1	Salt	94.8169	1.2726	0.3904	3.25973	705.521	409.225	0.580032
30	T35-31	35	31	1	Salt	NA	0.7084	0.2506	2.82682	980.124	411.189	0.419528
239	T35-32	35	32	1	Salt	97.2016	1.5264	0.494	3.08988	437.377	1389.2	3.1762
4	T35-33	35	33	1	Salt	95.2849	0.4463	0.1338	3.33558	NA	NA	NA
472	T36-11	36	11	1	Salt	97.5234	2.0295	0.6076	3.34019	1040.97	392.293	0.376853
55	T36-12	36	12	1	Salt	96.8218	0.4844	0.1644	2.94647	710.397	1401.47	1.9728
794	T36-13	36	13	1	Salt	95.2066	0.4267	0.1852	2.304	724.763	713.856	0.984951
893	T36-21	36	21	1	Salt	97.4715	1.8061	0.4794	3.76742	667.527	444.97	0.666596
31	T36-22	36	22	1	Salt	96.4348	1.2168	0.362	3.36133	NA	NA	NA
1	T36-23	36	23	1	Salt	NA	1.1692	0.3215	3.6367	712.524	404.331	0.567463
337	T36-24	36	24	1	Salt	94.5539	3.3905	0.5833	5.81262	569.767	680.564	1.19446
192	T36-25	36	25	1	Salt	94.4542	0.885	0.2925	3.02564	642.805	150.594	0.234277
319	T36-31	36	31	1	Salt	93.7455	1.6168	0.4017	4.02489	850.263	1464.97	1.72296
844	T36-32	36	32	1	Salt	98.5323	0.8934	0.279	3.20215	973.746	65.7768	0.0675502
477	T36-33	36	33	1	Salt	95.865	0.9907	0.3032	3.26748	864.968	112	0.129484
590	T36-34	36	34	1	Salt	37.1203	0.8318	0.1006	8.26839	843.678	887.347	1.05176
292	T36-35	36	35	1	Salt	NA	1.6133	0.3925	4.11032	556.325	620.363	1.11511
462	T37-11	37	11	1	Salt	93.4954	0.2612	0.0978	2.67076	781.264	361.182	0.462305
894	T37-12	37	12	1	Salt	93.9555	0.1601	0.0406	3.94335	NA	NA	NA
737	T37-13	37	13	1	Salt	94.1176	0.71	0.2688	2.64137	678.979	1015.6	1.49577
755	T37-15	37	15	1	Salt	NA	NA	NA	NA	NA	NA	NA
774	T37-16	37	16	1	Salt	NA	NA	NA	NA	NA	NA	NA
256	T37-21	37	21	1	Salt	91.2071	1.4894	0.5535	2.69088	661.463	1581.96	2.39161
132	T37-23	37	23	1	Salt	NA	NA	NA	NA	NA	NA	NA
595	T37-24	37	24	1	Salt	94.3369	1.9566	0.6622	2.9547	861.631	628.848	0.729835
184	T37-26	37	26	1	Salt	95.0223	2.4922	0.8472	2.94169	783.011	503.784	0.643393
478	T37-31	37	31	1	Salt	94.0501	0.7519	0.3034	2.47825	832.936	455.094	0.546373
714	T37-32	37	32	1	Salt	94.0968	1.9018	0.6824	2.78693	868.696	409.968	0.471935
436	T37-33	37	33	1	Salt	95.459	0.3933	0.1579	2.49082	897.226	248.187	0.276616
654	T37-35	37	35	1	Salt	93.1203	2.1029	0.551	3.81652	535.387	501.826	0.937314
84	T38-11	38	11	1	Salt	94.3218	0.807	0.1733	4.65666	719.591	80.1893	0.111437
280	T38-12	38	12	1	Salt	99.1603	0.6341	0.0713	NA	762.282	110.703	0.145226
48	T38-13	38	13	1	Salt	94.9008	1.7239	0.3395	5.07776	NA	NA	NA
411	T38-14	38	14	1	Salt	98.3635	1.0173	0.1006	NA	184.289	-	-
323	T38-15	38	15	1	Salt	96.2204	1.634	0.2645	6.17769	536.566	312.09	0.581643
791	T38-16	38	16	1	Salt	94.9911	1.8907	0.2109	NA	719.826	246.55	0.342513
96	T38-22	38	22	1	Salt	95.979	0.6124	0.1099	5.57234	NA	NA	NA
309	T38-23	38	23	1	Salt	95.2486	3.2886	0.3953	8.31925	788.391	212.343	0.269337
355	T38-24	38	24	1	Salt	93.5675	2.1629	0.2232	NA	570.999	697.522	1.22158
473	T38-25	38	25	1	Salt	96.3564	1.9993	0.3378	5.91859	321.406	430.828	1.34045
109	T38-26	38	26	1	Salt	NA	2.3376	0.3195	7.31643	780.56	296.9	0.380368
73	T38-31	38	31	1	Salt	NA	1.5922	0.274	5.81095	717.535	646.419	0.900888
277	T38-33	38	33	1	Salt	96.7538	1.5211	0.2858	5.32225	712.694	40.3149	0.0565668
872	T38-34	38	34	1	Salt	97.2309	0.9958	0.1544	6.44948	735.835	124.797	0.169599
427	T38-35	38	35	1	Salt	99.3494	1.9687	0.2255	NA	NA	NA	NA
724	T39-11	39	11	1	Salt	93.9427	1.1873	0.3722	3.18995	749.407	638.167	0.851563
220	T39-12	39	12	1	Salt	93.3842	0.7939	0.3981	1.99422	657.101	500.309	0.761389
729	T39-14	39	14	1	Salt	93.598	1.6472	0.4716	3.49279	613.609	615.058	1.00236
423	T39-15	39	15	1	Salt	95.0789	0.9185	0.2945	3.11885	641.781	521.151	0.812039
443	T39-16	39	16	1	Salt	92.5358	3.0829	1.382	2.23075	616.929	556.487	0.902028
527	T39-21	39	21	1	Salt	96.5568	2.0765	0.718	2.89206	585.651	255.131	0.435636
903	T39-22	39	22	1	Salt	96.1215	2.67	0.6422	4.15758	485.076	858.279	1.76937
302	T39-23	39	23	1	Salt	95.0174	0.5832	0.1827	3.19212	677.681	154.086	0.227372
110	T39-24	39	24	1	Salt	91.708	2.0471	0.7444	2.75	NA	NA	NA
675	T39-25	39	25	1	Salt	89.0746	0.3334	0.127	2.6252	638.775	611.101	0.956677
853	T39-26	39	26	1	Salt	84.2994	2.2498	0.764	2.94476	620.521	1065.84	1.71766
880	T39-31	39	31	1	Salt	94.1901	0.54	0.2637	2.04778	472.539	455.314	0.963548
266	T39-32	39	32	1	Salt	93.2939	1.6603	0.5193	3.19719	773.594	481.471	0.622382
887	T39-33	39	33	1	Salt	90.9895	1.409	0.4489	3.13878	NA	NA	NA
758	T39-34	39	34	1	Salt	92.6981	1.2184	0.3262	3.73513	1018.91	1515.15	1.48702
311	T39-35	39	35	1	Salt	90.9978	1.4716	0.5181	2.84038	723.348	399.63	0.552473
803	T40-11	40	11	1	Salt	92.0696	2.8132	0.6647	4.23229	716.809	161.147	0.224812
482	T40-12	40	12	1	Salt	91.7866	1.9062	0.3244	5.87608	NA	NA	NA
874	T40-14	40	14	1	Salt	NA	0.8541	0.1758	4.85836	NA	NA	NA
833	T40-15	40	15	1	Salt	95.2079	2.1412	0.3342	6.40694	NA	NA	NA
772	T40-16	40	16	1	Salt	92.0049	1.1827	0.1334	NA	588.985	789.178	1.33989
66	T40-21	40	21	1	Salt	96.9679	1.1473	0.1601	7.16615	409.835	420.523	1.02608
103	T40-24	40	24	1	Salt	96.6709	2.3133	0.3252	7.11347	278.153	1213.5	4.36272
778	T40-31	40	31	1	Salt	94.8608	1.5598	0.3289	4.74247	489.046	563.733	1.15272
489	T40-33	40	33	1	Salt	89.294	0.2721	0.0612	4.44608	814.669	1292.65	1.58672
79	T40-34	40	34	1	Salt	95.5277	0.9612	0.2212	4.34539	683.197	592.437	0.867153
387	T41-11	41	11	1	Salt	92.7226	0.4807	0.1382	3.47829	782.551	235.872	0.301415
262	T41-12	41	12	1	Salt	92.4078	2.3008	0.5001	4.60068	612.277	295.417	0.482489
808	T41-13	41	13	1	Salt	96.3405	0.9916	0.2501	3.96481	823.894	168.537	0.204562
147	T41-14	41	14	1	Salt	97.3717	3.6746	0.9087	4.0438	662.202	938.457	1.41718
671	T41-15	41	15	1	Salt	95.9897	1.6118	0.5115	3.15112	628.033	125.684	0.200123
68	T41-16	41	16	1	Salt	95.927	2.8853	0.6745	4.27769	799.916	1408.53	1.76084
491	T41-21	41	21	1	Salt	93.5743	2.2848	0.5717	3.9965	1268.33	357.646	0.281981
288	T41-22	41	22	1	Salt	95.9502	2.6726	0.6103	4.37916	817.635	1551.44	1.89748
815	T41-23	41	23	1	Salt	94.1629	0.674	0.1759	3.83172	638.564	566.26	0.88677
218	T41-24	41	24	1	Salt	79.7811	2.0712	0.4682	4.42375	291.9	1774.52	6.07919
318	T41-26	41	26	1	Salt	NA	NA	NA	NA	NA	NA	NA
247	T41-31	41	31	1	Salt	95.7079	1.2946	0.2474	5.23282	1224.52	451.368	0.368607
786	T41-33	41	33	1	Salt	86.5205	3.3152	0.7757	4.27382	784.726	1628.28	2.07497
381	T41-34	41	34	1	Salt	94.3074	0.3382	0.1198	2.82304	706.525	853.172	1.20756
70	T41-35	41	35	1	Salt	93.5743	2.2138	0.4083	5.42199	758.652	1122.03	1.47898
388	T42-11	42	11	1	Salt	94.0133	1.902	0.4458	4.26649	700.945	102.418	0.146114
907	T42-12	42	12	1	Salt	99.675	0.3134	0.0653	4.79939	606.39	368.986	0.608497
430	T42-13	42	13	1	Salt	NA	2.9921	0.7159	4.17949	NA	NA	NA
213	T42-14	42	14	1	Salt	97.1747	2.4755	0.3089	8.01392	NA	NA	NA
115	T42-16	42	16	1	Salt	95.8275	2.4096	0.5487	4.39147	651.808	122.542	0.188003
799	T42-22	42	22	1	Salt	NA	2.6908	0.4565	5.89441	NA	NA	NA
120	T42-23	42	23	1	Salt	97.5026	2.7186	0.605	4.49355	597.336	436.485	0.73072
105	T42-24	42	24	1	Salt	96.729	2.8866	0.6298	4.58336	758.92	556.446	0.733208
252	T42-25	42	25	1	Salt	NA	1.0203	0.3235	3.15394	864.541	826.088	0.955521
838	T42-26	42	26	1	Salt	96.4827	2.0765	0.498	4.16968	657.272	279.242	0.42485
270	T42-32	42	32	1	Salt	94.8939	0.7606	0.1902	3.99895	1071.77	1073.17	1.0013
783	T42-34	42	34	1	Salt	NA	1.5766	0.37	4.26108	543.101	507.928	0.935237
151	T42-35	42	35	1	Salt	93.0844	3.7787	0.7162	5.27604	482.313	535.902	1.11111
158	T43-11	43	11	1	Salt	93.4088	1.9627	0.5668	3.46277	698.982	78.8032	0.11274
760	T43-12	43	12	1	Salt	NA	3.2048	0.8086	3.96339	471.379	1254.43	2.66119
108	T43-13	43	13	1	Salt	95.9821	1.8235	0.4769	3.82365	663.125	300.406	0.453016
183	T43-14	43	14	1	Salt	NA	1.0054	0.3706	2.7129	658.906	256.121	0.388707
328	T43-15	43	15	1	Salt	96.5876	2.357	0.8112	2.90557	NA	NA	NA
35	T43-16	43	16	1	Salt	94.5902	1.2491	0.4968	2.51429	913.768	155.833	0.170538
46	T43-21	43	21	1	Salt	94.5617	1.3803	0.4656	2.96456	664.824	79.1419	0.119042
348	T43-23	43	23	1	Salt	NA	1.0636	0.3393	3.13469	985.505	591.39	0.600088
743	T43-24	43	24	1	Salt	94.3044	2.0025	0.7293	2.74578	704.642	167.633	0.237898
826	T43-25	43	25	1	Salt	93.7533	1.2227	0.3547	3.44714	810.209	92.5441	0.114223
624	T43-31	43	31	1	Salt	NA	0.7374	0.2097	3.51645	779.475	739.096	0.948198
12	T43-32	43	32	1	Salt	94.1489	1.5159	0.3554	4.26533	581.767	103.665	0.178191
195	T43-34	43	34	1	Salt	98.2368	1.5232	0.6603	2.30683	762.244	375.083	0.492077
206	T43-35	43	35	1	Salt	94.4204	2.9214	1.0685	2.73411	652.758	398.789	0.610929
325	T44-11	44	11	1	Salt	97.5361	1.7698	0.3616	4.89436	739.224	50.7781	0.0686911
15	T44-12	44	12	1	Salt	93.9166	2.4732	0.5253	4.70817	462.127	470.062	1.01717
22	T44-13	44	13	1	Salt	93.3872	1.1082	0.2237	4.95396	731.88	1612.06	2.20263
601	T44-14	44	14	1	Salt	98.5375	2.6175	0.4415	5.92865	924.34	334.816	0.362222
405	T44-15	44	15	1	Salt	94.6136	0.1117	0.0486	2.29835	567.98	135.339	0.238282
682	T44-16	44	16	1	Salt	93.2392	1.8679	0.4165	4.48475	406.074	815.033	2.00711
618	T44-21	44	21	1	Salt	99.3895	1.7608	0.3821	4.60822	408.608	1166.43	2.85465
62	T44-22	44	22	1	Salt	91.9355	2.2936	0.4072	5.63261	718.835	1322.43	1.83969
488	T44-23	44	23	1	Salt	96.4731	1.4965	0.2924	5.11799	NA	NA	NA
684	T44-24	44	24	1	Salt	97.4952	2.8099	0.2831	NA	663.571	479.907	0.723219
102	T44-26	44	26	1	Salt	95.7608	2.9717	0.3086	NA	471.467	1382.46	2.93224
704	T44-33	44	33	1	Salt	NA	1.9652	0.2963	6.63247	460.496	1070.6	2.32489
305	T44-35	44	35	1	Salt	92.5727	0.5449	0.0789	6.90621	613.135	1689.24	2.75509
40	T45-11	45	11	1	Salt	93.8326	0.239	0.1268	1.88486	867.067	529.718	0.610931
781	T45-12	45	12	1	Salt	95.8682	0.4783	0.1726	2.77115	622.872	197.619	0.317271
253	T45-15	45	15	1	Salt	92.3644	1.4652	0.3346	4.37896	711.709	444.999	0.625254
413	T45-16	45	16	1	Salt	69.7461	3.6086	0.9207	3.91941	NA	NA	NA
782	T45-22	45	22	1	Salt	NA	NA	NA	NA	NA	NA	NA
291	T45-23	45	23	1	Salt	96.9723	1.1495	0.3163	3.63421	1054.62	426.283	0.404204
181	T45-24	45	24	1	Salt	95.5411	1.4834	0.364	4.07527	611.27	323.065	0.528514
754	T45-25	45	25	1	Salt	96.9003	0.7848	0.2327	3.37258	704.238	286.944	0.407453
742	T45-26	45	26	1	Salt	95.9179	2.0689	0.5848	3.53779	733.168	558.539	0.761816
259	T45-31	45	31	1	Salt	88.2143	1.6	0.5558	2.87873	NA	NA	NA
258	T45-32	45	32	1	Salt	68.0851	2.075	0.5459	3.80106	814.82	1451.16	1.78096
367	T45-33	45	33	1	Salt	95.1012	0.9537	0.3066	3.11057	739.957	222.262	0.300371
399	T45-34	45	34	1	Salt	94.5898	1.5901	0.5191	3.06319	525.298	836.508	1.59244
793	T45-35	45	35	1	Salt	89.0454	1.6837	0.395	4.26253	1017.15	558.41	0.548994
687	T46-11	46	11	1	Salt	93.0574	0.459	0.1877	2.44539	813.593	257.621	0.316646
293	T46-12	46	12	1	Salt	67.033	1.3843	0.1413	NA	NA	NA	NA
365	T46-13	46	13	1	Salt	96.965	1.8513	0.4889	3.78666	656.343	189.833	0.289229
795	T46-14	46	14	1	Salt	96.75	1.1202	0.3334	3.35993	NA	NA	NA
180	T46-15	46	15	1	Salt	97.3384	1.4921	0.3478	4.29011	779.357	875.832	1.12379
67	T46-21	46	21	1	Salt	93.5312	0.4616	0.1426	3.23703	NA	NA	NA
761	T46-22	46	22	1	Salt	78.534	1.2925	0.3361	3.84558	210.468	-	-
644	T46-23	46	23	1	Salt	96.9446	0.8871	0.1624	5.46244	605.195	232.268	0.38379
834	T46-24	46	24	1	Salt	97.5682	1.4386	0.4176	3.44492	663.236	268.944	0.405503
509	T46-26	46	26	1	Salt	98.4755	1.2187	0.368	3.31168	860.787	1039.54	1.20767
285	T46-32	46	32	1	Salt	99.4905	1.2827	0.2959	4.33491	423.373	689.265	1.62803
418	T46-33	46	33	1	Salt	87.3895	2.1305	0.4347	4.90108	497.243	1120.52	2.25347
862	T46-34	46	34	1	Salt	96.3149	0.4448	0.0945	4.70688	432.585	90.4118	0.209003
858	T46-35	46	35	1	Salt	NA	2.0435	0.5964	3.42639	636.095	485.77	0.763675
334	T47-12	47	12	1	Salt	NA	1.4877	0.437	3.40435	NA	NA	NA
283	T47-13	47	13	1	Salt	NA	NA	NA	NA	NA	NA	NA
383	T47-14	47	14	1	Salt	95.5812	1.434	0.5398	2.65654	926.76	405.141	0.437158
69	T47-15	47	15	1	Salt	96.1791	1.1304	0.4546	2.48658	839.074	247.571	0.295052
728	T47-16	47	16	1	Salt	97.2189	1.4308	0.4417	3.2393	711.463	517.142	0.726872
13	T47-23	47	23	1	Salt	NA	1.8292	0.478	3.82678	779.707	504.106	0.646532
53	T47-24	47	24	1	Salt	91.1854	1.6362	0.4237	3.86169	620.367	692.859	1.11685
575	T47-25	47	25	1	Salt	93.0496	1.6905	0.4562	3.70561	586.988	926.871	1.57903
106	T47-26	47	26	1	Salt	98.7511	1.4734	0.5362	2.74786	694.684	204.375	0.294198
711	T47-31	47	31	1	Salt	96.5112	2.2246	0.9129	2.43685	752.038	502.784	0.668561
304	T47-32	47	32	1	Salt	77.2358	1.7476	0.4273	4.08987	NA	NA	NA
224	T47-35	47	35	1	Salt	96.7324	0.7	0.2517	2.78109	731.283	547.045	0.748062
558	T48-11	48	11	1	Salt	95.3682	1.2571	0.4079	3.08188	940.689	147.277	0.156563
357	T48-12	48	12	1	Salt	94.8295	0.9734	0.3397	2.86547	739	1093.56	1.47978
447	T48-13	48	13	1	Salt	98.4656	0.955	0.2708	3.52659	575.126	339.522	0.590345
818	T48-14	48	14	1	Salt	96.73	1.6886	0.5226	3.23115	485.283	232.026	0.478124
281	T48-15	48	15	1	Salt	NA	0.7627	0.2836	2.68935	829.899	308.535	0.371774
812	T48-16	48	16	1	Salt	94.422	2.2114	0.915	2.41683	796.658	555.228	0.696947
342	T48-21	48	21	1	Salt	NA	1.8876	0.7886	2.39361	355.86	1085.19	3.04949
378	T48-22	48	22	1	Salt	98.2084	2.2028	0.6822	3.22897	519.867	177.66	0.341741
391	T48-23	48	23	1	Salt	NA	0.6661	0.2356	2.82725	564.91	219.051	0.387763
363	T48-24	48	24	1	Salt	NA	NA	NA	NA	NA	NA	NA
56	T48-25	48	25	1	Salt	91.4145	1.9015	0.3921	4.84953	627.69	370.853	0.590822
616	T48-26	48	26	1	Salt	91.7308	2.7391	0.8271	3.31169	855.981	694.207	0.811007
891	T48-31	48	31	1	Salt	96.1847	1.041	0.7693	1.35318	491.391	1236.58	2.5165
236	T48-35	48	35	1	Salt	95.6938	1.7307	0.4851	3.56772	709.448	357.376	0.503738
371	T49-11	49	11	1	Salt	87.9327	1.3835	NA	NA	874.464	90.3555	0.103327
825	T49-12	49	12	1	Salt	94.6322	0.1883	NA	NA	779.711	209.82	0.2691
372	T49-13	49	13	1	Salt	92.1344	3.0978	NA	NA	570.978	911.134	1.59574
559	T49-14	49	14	1	Salt	97.8057	2.4068	NA	NA	NA	NA	NA
597	T49-21	49	21	1	Salt	93.0633	2.7352	NA	NA	628.086	717.073	1.14168
429	T49-22	49	22	1	Salt	NA	0.2479	NA	NA	NA	NA	NA
148	T49-23	49	23	1	Salt	94.6638	4.1157	NA	NA	493.052	601.71	1.22038
492	T49-25	49	25	1	Salt	95.0153	1.5428	NA	NA	675.432	259.669	0.384449
366	T49-26	49	26	1	Salt	95.458	2.2538	NA	NA	641.125	379.514	0.59195
7	T49-31	49	31	1	Salt	93.5821	NA	NA	NA	925.079	103.83	0.112239
752	T49-32	49	32	1	Salt	NA	1.7048	NA	NA	443.771	1278.14	2.88019
162	T49-33	49	33	1	Salt	96.7953	1.4589	NA	NA	554.6	193.119	0.348212
81	T49-34	49	34	1	Salt	90.5671	2.8398	NA	NA	746.011	607.718	0.814624
805	T49-35	49	35	1	Salt	93.5019	3.2636	NA	NA	585.267	630.149	1.07669
441	T50-11	50	11	1	Salt	96.6905	1.9306	0.4416	4.37183	608.809	492.953	0.809701
417	T50-12	50	12	1	Salt	96.0846	1.6142	0.7414	2.17723	NA	NA	NA
460	T50-13	50	13	1	Salt	97.2629	1.9216	0.6191	3.10386	594.321	629.023	1.05839
710	T50-14	50	14	1	Salt	98.3231	1.4917	0.5244	2.84458	673.139	550.244	0.81743
434	T50-15	50	15	1	Salt	91.3907	2.0378	0.7838	2.5999	748.529	505.996	0.675987
263	T50-16	50	16	1	Salt	NA	2.6193	0.8732	2.99966	235.643	-	-
444	T50-21	50	21	1	Salt	NA	NA	NA	NA	NA	NA	NA
493	T50-22	50	22	1	Salt	70.738	2.6534	0.7111	3.7314	NA	NA	NA
669	T50-25	50	25	1	Salt	97.0605	2.5013	0.9555	2.61779	886.341	287.028	0.323835
637	T50-26	50	26	1	Salt	NA	NA	NA	NA	NA	NA	NA
881	T50-32	50	32	1	Salt	90.987	1.2626	0.5566	2.26842	835.092	256.411	0.307045
819	T50-34	50	34	1	Salt	93.8567	0.157	0.053	2.96226	834.68	488.959	0.585805
322	T50-35	50	35	1	Salt	95.7825	1.7812	1.1441	1.55686	937.174	594.702	0.634569
142	T51-11	51	11	1	Salt	88.0505	2.0792	0.8803	2.36192	741.181	581.544	0.784618
24	T51-12	51	12	1	Salt	96.1829	1.7379	0.6479	2.68236	635.631	467.575	0.735607
58	T51-13	51	13	1	Salt	93.619	2.0388	0.7401	2.75476	897.705	916.912	1.0214
535	T51-14	51	14	1	Salt	83.4906	1.4487	0.4031	3.5939	198.967	-	-
179	T51-15	51	15	1	Salt	85.3169	3.3276	1.0788	3.08454	NA	NA	NA
494	T51-16	51	16	1	Salt	81.7505	1.9827	0.7063	2.80716	NA	NA	NA
692	T51-22	51	22	1	Salt	98.7906	1.3428	0.5649	2.37706	499.158	969.888	1.94305
878	T51-24	51	24	1	Salt	87.7581	2.0866	0.7286	2.86385	446.664	1032.23	2.31099
649	T51-25	51	25	1	Salt	89.9733	1.167	0.4842	2.41016	112.595	-	-
718	T51-26	51	26	1	Salt	NA	1.8658	0.6798	2.74463	560.15	1064.74	1.90081
193	T51-31	51	31	1	Salt	90.9696	1.2786	0.4928	2.59456	511.933	954.624	1.86474
600	T51-32	51	32	1	Salt	95.2417	2.1601	0.6863	3.14746	540.229	103.549	0.191676
722	T51-33	51	33	1	Salt	95.3074	1.6801	0.8092	2.07625	680.681	237.6	0.349062
341	T51-34	51	34	1	Salt	NA	2.184	0.6745	3.23795	780.439	790.509	1.0129
479	T51-35	51	35	1	Salt	94.7095	1.7529	0.6567	2.66926	472.925	758.655	1.60417
557	T52-11	52	11	1	Salt	91.9866	1.4377	0.7252	1.98249	643.063	641.51	0.997585
339	T52-12	52	12	1	Salt	96.3964	0.6025	0.2663	2.26249	539.42	432.652	0.802068
314	T52-14	52	14	1	Salt	96.3509	1.6719	0.4879	3.42673	NA	NA	NA
205	T52-15	52	15	1	Salt	96.4659	0.7807	0.3404	2.29348	516.597	763.701	1.47833
231	T52-16	52	16	1	Salt	80.6594	0.9998	0.3362	2.97383	675.165	806.309	1.19424
267	T52-21	52	21	1	Salt	96.0888	2.1202	0.627	3.3815	NA	NA	NA
101	T52-23	52	23	1	Salt	98.255	2.0353	0.4669	4.35918	733.614	636.33	0.867391
451	T52-24	52	24	1	Salt	97.5939	1.958	0.5021	3.89962	448.531	705.542	1.573
867	T52-25	52	25	1	Salt	95.692	3.2343	0.6741	4.79795	786.994	990.887	1.25908
317	T52-26	52	26	1	Salt	88.2195	1.9665	0.4561	4.31155	438.833	1409.98	3.21302
504	T52-31	52	31	1	Salt	94.1328	1.233	0.2901	4.25026	864.416	811.084	0.938303
420	T52-32	52	32	1	Salt	97.6909	0.1716	0.0345	4.97391	794.92	300.508	0.378035
520	T52-33	52	33	1	Salt	97.5322	1.499	0.3438	4.36009	977.557	1082.79	1.10765
18	T52-34	52	34	1	Salt	97.7621	2.8678	0.6271	4.57311	801.045	577.008	0.720319
114	T52-35	52	35	1	Salt	98.6379	1.412	0.4628	3.05099	834.623	946.398	1.13392
432	T53-11	53	11	1	Salt	94.186	1.5448	0.4463	3.46135	NA	NA	NA
466	T53-12	53	12	1	Salt	94.9118	3.3741	1.1717	2.87966	807.804	735.357	0.910316
2	T53-13	53	13	1	Salt	96.9044	2.4929	0.7821	3.18744	NA	NA	NA
403	T53-16	53	16	1	Salt	92.0694	0.8306	0.2671	3.1097	644.328	959.475	1.48911
144	T53-21	53	21	1	Salt	94.9984	2.3416	0.6984	3.35281	628.742	347.045	0.551967
587	T53-22	53	22	1	Salt	81.9168	1.1732	0.5009	2.34218	868.36	1044.58	1.20294
390	T53-24	53	24	1	Salt	97.5858	3.1084	0.6855	4.5345	530.546	830.542	1.56545
161	T53-25	53	25	1	Salt	88.6738	2.7183	0.6926	3.92478	498.591	860.942	1.72675
541	T53-26	53	26	1	Salt	90.9091	0.3428	0.1451	2.36251	590.604	1219.82	2.06538
668	T53-31	53	31	1	Salt	NA	0.0673	0.0258	2.60853	NA	NA	NA
104	T53-32	53	32	1	Salt	NA	NA	NA	NA	NA	NA	NA
523	T53-33	53	33	1	Salt	96.5762	0.934	0.3132	2.98212	721.398	266.934	0.370024
190	T53-35	53	35	1	Salt	96.319	0.9077	0.3905	2.32446	641.127	134.009	0.209021
829	T54-11	54	11	1	Salt	92.1697	0.8039	0.329	2.44347	464.685	360.924	0.776706
681	T54-13	54	13	1	Salt	92.1933	1.7233	0.7355	2.34303	NA	NA	NA
90	T54-14	54	14	1	Salt	88.2645	2.956	0.7982	3.70333	842.869	550.208	0.652781
836	T54-15	54	15	1	Salt	87.988	1.0415	0.3532	2.94875	529.009	1640.95	3.10193
382	T54-16	54	16	1	Salt	94.8307	1.7746	0.6608	2.68553	873.839	785.458	0.898858
369	T54-22	54	22	1	Salt	96.6466	2.6363	0.7003	3.76453	NA	NA	NA
117	T54-23	54	23	1	Salt	97.7051	0.5529	0.2121	2.60679	682.006	262.512	0.384912
307	T54-24	54	24	1	Salt	94.964	0.3798	0.1482	2.56275	821.535	655.445	0.79783
16	T54-26	54	26	1	Salt	77.9851	1.3777	0.3496	3.94079	447.837	1282.07	2.86279
533	T54-31	54	31	1	Salt	97.807	1.1262	0.3722	3.02579	478.803	777.179	1.62317
831	T54-32	54	32	1	Salt	92.3333	0.7036	0.293	2.40137	722.348	729.893	1.01045
131	T54-33	54	33	1	Salt	96.4414	0.4075	0.1601	2.54528	763.806	360.822	0.4724
820	T54-34	54	34	1	Salt	96.0876	0.9722	0.4076	2.38518	727.822	64.064	0.0880215
459	T54-35	54	35	1	Salt	95.4368	2.7367	0.7972	3.43289	1006.25	491.72	0.488666
385	T55-11	55	11	1	Salt	84.5406	1.2304	NA	NA	761.785	958.686	1.25847
868	T55-12	55	12	1	Salt	87.5846	1.7594	NA	NA	NA	NA	NA
715	T55-13	55	13	1	Salt	95.1751	1.0925	NA	NA	747.142	869.933	1.16435
899	T55-14	55	14	1	Salt	94.7484	1.2375	NA	NA	635.252	862.583	1.35786
330	T55-15	55	15	1	Salt	94.7222	1.2171	NA	NA	1105.57	499.658	0.451945
11	T55-16	55	16	1	Salt	97.1246	1.0683	NA	NA	868.889	726.872	0.836553
534	T55-21	55	21	1	Salt	96.0784	1.0388	NA	NA	NA	NA	NA
626	T55-22	55	22	1	Salt	95.5862	1.2153	NA	NA	618.251	352.958	0.570897
702	T55-23	55	23	1	Salt	95.4182	2.0879	NA	NA	546.623	470.568	0.860863
394	T55-25	55	25	1	Salt	93.2292	0.8208	NA	NA	686.073	1086.76	1.58403
107	T55-26	55	26	1	Salt	90.5828	2.3103	NA	NA	801.923	1548.86	1.93143
719	T55-31	55	31	1	Salt	96.7641	2.2405	NA	NA	800.121	316.194	0.395183
51	T55-32	55	32	1	Salt	96.6678	1.8267	NA	NA	NA	NA	NA
336	T55-33	55	33	1	Salt	95.0764	1.8354	NA	NA	755.77	804.912	1.06502
349	T56-11	56	11	1	Salt	93.8183	1.4668	NA	NA	913.767	470.096	0.514459
156	T56-12	56	12	1	Salt	96.1385	1.9494	0.619	3.14927	657.904	319.523	0.485669
202	T56-13	56	13	1	Salt	95.0164	1.5152	0.6288	2.40967	846.648	297.317	0.35117
71	T56-14	56	14	1	Salt	95.3946	3.9239	1.0501	3.73669	601.826	1228.15	2.0407
28	T56-22	56	22	1	Salt	95.9219	1.5053	0.6231	2.41582	753.31	729.343	0.968184
886	T56-23	56	23	1	Salt	97.4933	1.5563	0.5019	3.10082	679.48	625.369	0.920363
83	T56-24	56	24	1	Salt	99.0088	1.0081	0.3665	2.75061	1036.6	1503.5	1.45041
137	T56-26	56	26	1	Salt	96.6982	2.3123	0.9265	2.49574	801.13	1058.42	1.32116
75	T56-32	56	32	1	Salt	96.9051	0.49	0.1954	2.50768	769.663	126.116	0.163859
777	T56-33	56	33	1	Salt	94.2127	1.093	0.4794	2.27993	NA	NA	NA
350	T56-35	56	35	1	Salt	97.2499	0.3829	0.1377	2.78068	NA	NA	NA
679	T57-11	57	11	1	Salt	91.9033	2.7437	NA	NA	543.89	538.987	0.990984
406	T57-13	57	13	1	Salt	94.4919	2.0595	NA	NA	599.386	1526.05	2.54603
792	T57-15	57	15	1	Salt	91.9523	1.2685	NA	NA	711.733	1142.26	1.6049
771	T57-16	57	16	1	Salt	93.1517	1.7943	NA	NA	813.703	742.851	0.912927
876	T57-21	57	21	1	Salt	96.105	1.0615	NA	NA	NA	NA	NA
727	T57-22	57	22	1	Salt	97.4408	0.4239	NA	NA	487.407	538.997	1.10585
5	T57-23	57	23	1	Salt	81.8878	2.435	NA	NA	599.955	1334.56	2.22444
716	T57-24	57	24	1	Salt	97.1739	1.1321	NA	NA	397.753	720.849	1.8123
464	T57-25	57	25	1	Salt	NA	2.6508	NA	NA	870.547	567.833	0.652272
82	T57-26	57	26	1	Salt	96.1675	0.9977	NA	NA	598.03	-	-
320	T57-32	57	32	1	Salt	94.7041	1.1673	NA	NA	890.874	114.003	0.127968
217	T57-33	57	33	1	Salt	91.5943	0.8588	NA	NA	NA	NA	NA
476	T57-34	57	34	1	Salt	NA	1.8961	NA	NA	743.345	396.776	0.533772
457	T58-11	58	11	1	Salt	90.9379	4.6831	1.4859	3.15169	812.404	542.04	0.667205
694	T58-12	58	12	1	Salt	92.1522	2.3603	0.532	4.43665	419.441	860.205	2.05084
186	T58-13	58	13	1	Salt	72.3877	2.5231	1.1116	2.26979	776.255	336.262	0.433184
906	T58-16	58	16	1	Salt	NA	2.8209	0.9185	3.0712	631.311	408.081	0.646402
344	T58-21	58	21	1	Salt	85.3354	2.1488	0.6594	3.25872	981.203	152.412	0.155332
446	T58-24	58	24	1	Salt	88.8641	0.7027	0.2679	2.62299	246.112	1034.52	4.20343
689	T58-25	58	25	1	Salt	87.8327	0.5523	0.2777	1.98884	758.215	140.963	0.185914
380	T58-26	58	26	1	Salt	92.0646	1.358	0.7221	1.88063	NA	NA	NA
525	T59-13	59	13	2	Control	99.2209	0.1437	0.0907	1.58434	NA	NA	NA
737	T59-14	59	14	2	Control	NA	NA	NA	NA	NA	NA	NA
862	T59-15	59	15	2	Control	99.1852	0.4544	0.1835	2.47629	NA	NA	NA
297	T59-16	59	16	2	Control	99.2915	0.4411	0.2409	1.83105	NA	NA	NA
597	T59-21	59	21	2	Control	100	0.1842	0.1428	1.28992	NA	NA	NA
317	T59-22	59	22	2	Control	NA	0.5423	0.2712	1.99963	NA	NA	NA
523	T59-23	59	23	2	Control	NA	0.3492	0.1891	1.84664	NA	NA	NA
67	T59-24	59	24	2	Control	99.801	0.3327	0.1632	2.0386	NA	NA	NA
520	T59-25	59	25	2	Control	NA	0.8912	0.2894	3.07947	NA	NA	NA
494	T59-26	59	26	2	Control	99.2453	NA	0.0367	NA	NA	NA	NA
601	T59-31	59	31	2	Control	99.7978	0.0506	0.0432	1.1713	NA	NA	NA
755	T59-32	59	32	2	Control	NA	NA	NA	NA	NA	NA	NA
792	T59-33	59	33	2	Control	98.8506	0.6182	0.2756	2.24311	NA	NA	NA
40	T59-34	59	34	2	Control	NA	0.0868	0.0563	1.54174	NA	NA	NA
781	T60-11	60	11	2	Control	99.3856	0.8059	0.1921	4.19521	NA	NA	NA
694	T60-12	60	12	2	Control	99.2885	NA	0.193	NA	NA	NA	NA
770	T60-13	60	13	2	Control	NA	0.3767	0.1529	2.4637	NA	NA	NA
96	T60-14	60	14	2	Control	NA	0.1417	0.0723	1.95989	NA	NA	NA
320	T60-16	60	16	2	Control	98.2769	0.5094	0.1418	3.59238	NA	NA	NA
858	T60-21	60	21	2	Control	NA	1.2743	0.3685	3.45807	NA	NA	NA
838	T60-22	60	22	2	Control	98.8988	0.8203	0.1689	4.85672	NA	NA	NA
482	T60-23	60	23	2	Control	99.3614	1.8263	0.5197	3.51414	NA	NA	NA
82	T60-24	60	24	2	Control	99.0123	0.4303	0.2232	1.92787	NA	NA	NA
718	T60-25	60	25	2	Control	99.1556	NA	0.2366	NA	NA	NA	NA
554	T60-32	60	32	2	Control	98.203	0.4117	0.1786	2.30515	NA	NA	NA
302	T60-33	60	33	2	Control	99.0247	0.1608	0.0517	3.11025	NA	NA	NA
906	T61-11	61	11	2	Control	99.9017	0.9441	0.2288	4.12631	NA	NA	NA
815	T61-12	61	12	2	Control	98.3471	0.198	0.0487	4.06571	NA	NA	NA
722	T61-14	61	14	2	Control	99.1956	1.2278	0.2903	4.22942	NA	NA	NA
24	T61-15	61	15	2	Control	98.8777	0.6448	0.1571	4.10439	NA	NA	NA
878	T61-16	61	16	2	Control	98.0002	3.0863	0.641	4.81482	NA	NA	NA
493	T61-21	61	21	2	Control	98.7375	0.4325	0.1303	3.31926	NA	NA	NA
186	T61-22	61	22	2	Control	99.0275	0.8313	0.161	5.16335	NA	NA	NA
341	T61-25	61	25	2	Control	98.4586	1.0067	0.2236	4.50224	NA	NA	NA
704	T61-26	61	26	2	Control	97.4482	1.4783	0.4412	3.35063	NA	NA	NA
898	T61-31	61	31	2	Control	99.2206	2.4302	0.4404	5.51817	NA	NA	NA
853	T61-32	61	32	2	Control	98.6333	2.5047	0.5275	4.74825	NA	NA	NA
504	T61-33	61	33	2	Control	98.8127	1.5969	0.4214	3.78951	NA	NA	NA
509	T61-34	61	34	2	Control	98.6975	0.998	0.2916	3.4225	NA	NA	NA
402	T62-11	62	11	2	Control	NA	NA	NA	NA	NA	NA	NA
158	T62-15	62	15	2	Control	NA	0.2435	0.1241	1.96213	NA	NA	NA
616	T62-16	62	16	2	Control	NA	1.9919	0.5342	3.72875	NA	NA	NA
348	T62-21	62	21	2	Control	NA	NA	NA	NA	NA	NA	NA
710	T62-22	62	22	2	Control	NA	0.4668	0.1333	3.50188	NA	NA	NA
841	T62-24	62	24	2	Control	NA	NA	0.1251	NA	NA	NA	NA
771	T62-25	62	25	2	Control	NA	NA	0.4904	NA	NA	NA	NA
192	T62-26	62	26	2	Control	99.523	1.9853	0.5427	3.65819	NA	NA	NA
159	T62-31	62	31	2	Control	NA	1.4002	0.4494	3.11571	NA	NA	NA
668	T62-32	62	32	2	Control	99.6005	0.1054	0.0581	1.81411	NA	NA	NA
108	T62-33	62	33	2	Control	NA	NA	NA	NA	NA	NA	NA
865	T62-34	62	34	2	Control	99.4832	0.1005	0.0396	2.53788	NA	NA	NA
799	T62-35	62	35	2	Control	NA	1.5807	0.4361	3.62463	NA	NA	NA
379	T63-11	63	11	2	Control	NA	1.6427	0.457	3.59453	NA	NA	NA
463	T63-13	63	13	2	Control	NA	0.7682	0.396	1.9399	NA	NA	NA
687	T63-14	63	14	2	Control	NA	0.4411	0.1618	2.72621	NA	NA	NA
103	T63-15	63	15	2	Control	NA	1.942	0.7124	2.726	NA	NA	NA
802	T63-16	63	16	2	Control	NA	NA	NA	NA	NA	NA	NA
491	T63-21	63	21	2	Control	NA	1.6719	0.5435	3.07617	NA	NA	NA
711	T63-22	63	22	2	Control	NA	0.1209	0.0551	2.19419	NA	NA	NA
707	T63-24	63	24	2	Control	99.4458	1.8773	0.5943	3.15884	NA	NA	NA
618	T63-25	63	25	2	Control	98.8012	1.1486	0.4267	2.69182	NA	NA	NA
444	T63-26	63	26	2	Control	NA	0.1922	0.0867	2.21684	NA	NA	NA
144	T63-31	63	31	2	Control	NA	1.1536	0.2921	3.94933	NA	NA	NA
451	T63-33	63	33	2	Control	NA	0.7073	0.2802	2.52427	NA	NA	NA
624	T63-34	63	34	2	Control	99.7763	0.4437	0.1815	2.44463	NA	NA	NA
132	T63-35	63	35	2	Control	99.2179	0.3562	0.1595	2.23323	NA	NA	NA
475	T64-11	64	11	2	Control	99.0154	1.0695	0.3049	3.50771	NA	NA	NA
314	T64-12	64	12	2	Control	NA	0.3096	0.0738	4.19512	NA	NA	NA
306	T64-13	64	13	2	Control	98.4945	0.2373	0.045	5.27333	NA	NA	NA
793	T64-14	64	14	2	Control	99.2329	0.3351	0.0938	3.57249	NA	NA	NA
323	T64-15	64	15	2	Control	98.8962	0.5283	0.1946	2.7148	NA	NA	NA
902	T64-21	64	21	2	Control	NA	1.7513	0.4724	3.70724	NA	NA	NA
649	T64-22	64	22	2	Control	99.4851	0.569	0.188	3.0266	NA	NA	NA
7	T64-23	64	23	2	Control	NA	1.0758	0.2969	3.62344	NA	NA	NA
403	T64-24	64	24	2	Control	98.3206	0.2351	0.0633	3.71406	NA	NA	NA
217	T64-25	64	25	2	Control	99.3494	1.0059	0.227	4.43128	NA	NA	NA
22	T64-26	64	26	2	Control	99.2806	1.3021	0.3862	3.37157	NA	NA	NA
280	T64-31	64	31	2	Control	NA	0.7457	0.2079	3.58682	NA	NA	NA
183	T64-32	64	32	2	Control	99.2273	1.2699	0.2689	4.72257	NA	NA	NA
833	T64-33	64	33	2	Control	NA	0.8405	0.1139	7.37928	NA	NA	NA
425	T64-35	64	35	2	Control	NA	1.2053	0.3318	3.63261	NA	NA	NA
75	T65-13	65	13	2	Control	NA	0.282	0.1206	2.33831	NA	NA	NA
407	T65-14	65	14	2	Control	99.2391	1.0375	0.391	2.65345	NA	NA	NA
266	T65-15	65	15	2	Control	NA	2.3146	0.7226	3.20316	NA	NA	NA
459	T65-16	65	16	2	Control	99.8525	1.6011	0.4639	3.45139	NA	NA	NA
430	T65-21	65	21	2	Control	NA	2.1213	0.647	3.27867	NA	NA	NA
760	T65-24	65	24	2	Control	NA	NA	NA	NA	NA	NA	NA
184	T65-25	65	25	2	Control	99.7245	2.122	0.6639	3.19626	NA	NA	NA
104	T65-26	65	26	2	Control	NA	1.0835	0.4744	2.28394	NA	NA	NA
102	T65-31	65	31	2	Control	NA	2.0175	0.4338	4.65076	NA	NA	NA
380	T65-32	65	32	2	Control	99.7785	0.7869	0.3033	2.59446	NA	NA	NA
311	T65-33	65	33	2	Control	NA	NA	NA	NA	NA	NA	NA
288	T65-34	65	34	2	Control	NA	1.993	0.6366	3.13069	NA	NA	NA
587	T65-35	65	35	2	Control	NA	1.2495	0.5152	2.42527	NA	NA	NA
120	T66-11	66	11	2	Control	NA	NA	NA	NA	NA	NA	NA
349	T66-12	66	12	2	Control	97.4868	0.7581	0.2526	3.00119	NA	NA	NA
907	T66-13	66	13	2	Control	98.8689	0.2942	0.1342	2.19225	NA	NA	NA
826	T66-14	66	14	2	Control	97.6268	0.0718	0.0465	1.54409	NA	NA	NA
527	T66-15	66	15	2	Control	98.0263	0.3535	0.1065	3.31925	NA	NA	NA
195	T66-16	66	16	2	Control	97.2337	0.3352	0.1366	2.45388	NA	NA	NA
48	T66-21	66	21	2	Control	NA	0.8748	0.2784	3.14224	NA	NA	NA
681	T66-22	66	22	2	Control	NA	0.3683	0.1506	2.44555	NA	NA	NA
758	T66-23	66	23	2	Control	NA	0.9599	0.246	3.90203	NA	NA	NA
213	T66-24	66	24	2	Control	NA	NA	NA	NA	NA	NA	NA
763	T66-25	66	25	2	Control	98.7899	1.8866	0.4013	4.70122	NA	NA	NA
488	T66-26	66	26	2	Control	98.7102	0.4563	0.1594	2.86261	NA	NA	NA
330	T66-31	66	31	2	Control	99.2634	1.0065	0.2924	3.4422	NA	NA	NA
644	T66-32	66	32	2	Control	97.7401	NA	0.0347	NA	NA	NA	NA
876	T66-33	66	33	2	Control	NA	1.2857	0.3275	3.9258	NA	NA	NA
423	T66-34	66	34	2	Control	97.9638	0.529	0.234	2.26068	NA	NA	NA
626	T67-12	67	12	2	Control	NA	1.0372	0.3237	3.2042	NA	NA	NA
325	T67-13	67	13	2	Control	NA	0.4983	0.154	3.23571	NA	NA	NA
190	T67-15	67	15	2	Control	NA	0.852	0.1851	4.60292	NA	NA	NA
378	T67-16	67	16	2	Control	98.71	1.0097	0.2773	3.64118	NA	NA	NA
762	T67-22	67	22	2	Control	99.0574	0.3247	0.1132	2.86837	NA	NA	NA
887	T67-23	67	23	2	Control	99.2747	0.4945	0.1292	3.8274	NA	NA	NA
355	T67-24	67	24	2	Control	99.466	1.2853	0.2802	4.58708	NA	NA	NA
614	T67-25	67	25	2	Control	NA	0.8133	0.2167	3.75311	NA	NA	NA
162	T67-31	67	31	2	Control	99.8665	0.2217	0.0612	3.62255	NA	NA	NA
854	T67-32	67	32	2	Control	NA	0.7542	0.1952	3.86373	NA	NA	NA
147	T67-33	67	33	2	Control	98.9768	1.9113	0.4028	4.74503	NA	NA	NA
205	T67-34	67	34	2	Control	98.4878	0.4022	0.1154	3.48527	NA	NA	NA
728	T67-35	67	35	2	Control	98.3406	0.1275	0.0607	2.10049	NA	NA	NA
101	T68-11	68	11	2	Control	99.2929	0.8656	0.1875	4.61653	NA	NA	NA
328	T68-12	68	12	2	Control	99.9369	0.6156	0.1432	4.29888	NA	NA	NA
684	T68-13	68	13	2	Control	98.5278	0.543	0.132	4.11364	NA	NA	NA
179	T68-14	68	14	2	Control	99.5019	0.1745	0.0607	2.87479	NA	NA	NA
715	T68-15	68	15	2	Control	99.857	0.7292	0.1655	4.40604	NA	NA	NA
28	T68-16	68	16	2	Control	98.3901	0.8026	0.2795	2.87156	NA	NA	NA
702	T68-21	68	21	2	Control	98.2372	0.6597	0.2073	3.18234	NA	NA	NA
466	T68-23	68	23	2	Control	98.2097	0.2566	0.0509	5.04126	NA	NA	NA
729	T68-24	68	24	2	Control	97.7398	0.3082	0.0966	3.19048	NA	NA	NA
399	T68-25	68	25	2	Control	99.8942	0.3842	0.1083	3.54755	NA	NA	NA
291	T68-31	68	31	2	Control	98.6977	0.1836	0.039	4.70769	NA	NA	NA
318	T68-33	68	33	2	Control	NA	NA	NA	NA	NA	NA	NA
778	T68-34	68	34	2	Control	NA	1.1673	0.3047	3.83098	NA	NA	NA
15	T68-35	68	35	2	Control	NA	0.8774	0.186	4.7172	NA	NA	NA
136	T69-11	69	11	2	Control	NA	NA	NA	NA	NA	NA	NA
357	T69-13	69	13	2	Control	NA	1.08	0.313	3.45048	NA	NA	NA
458	T69-15	69	15	2	Control	NA	0.5231	0.227	2.30441	NA	NA	NA
772	T69-16	69	16	2	Control	99.1111	0.3613	0.2017	1.79127	NA	NA	NA
726	T69-21	69	21	2	Control	NA	0.4109	0.1555	2.64244	NA	NA	NA
738	T69-22	69	22	2	Control	NA	0.7873	0.2685	2.93222	NA	NA	NA
394	T69-23	69	23	2	Control	98.8114	0.6303	0.3892	1.61948	NA	NA	NA
671	T69-24	69	24	2	Control	NA	0.2833	0.181	1.56519	NA	NA	NA
285	T69-25	69	25	2	Control	NA	0.6561	0.3587	1.82911	NA	NA	NA
818	T69-26	69	26	2	Control	99.3871	1.3573	0.7135	1.90231	NA	NA	NA
66	T69-31	69	31	2	Control	NA	0.1545	0.0675	2.28889	NA	NA	NA
676	T69-32	69	32	2	Control	NA	1.765	0.4892	3.60793	NA	NA	NA
218	T69-33	69	33	2	Control	99.446	0.211	0.086	2.45349	NA	NA	NA
117	T69-34	69	34	2	Control	NA	0.2745	0.0859	3.19558	NA	NA	NA
238	T70-12	70	12	2	Control	NA	0.6753	0.2329	2.89953	NA	NA	NA
472	T70-13	70	13	2	Control	99.9381	0.6882	0.1724	3.99188	NA	NA	NA
100	T70-14	70	14	2	Control	NA	0.9845	0.3021	3.25885	NA	NA	NA
492	T70-15	70	15	2	Control	NA	0.769	0.3258	2.36034	NA	NA	NA
281	T70-16	70	16	2	Control	99.6176	1.2511	0.5301	2.36012	NA	NA	NA
55	T70-21	70	21	2	Control	NA	2.9282	0.7433	3.93946	NA	NA	NA
794	T70-23	70	23	2	Control	NA	0.6057	0.2143	2.82641	NA	NA	NA
754	T70-24	70	24	2	Control	NA	0.928	0.3245	2.85978	NA	NA	NA
160	T70-25	70	25	2	Control	98.5871	0.5752	0.2266	2.53839	NA	NA	NA
11	T70-31	70	31	2	Control	99.4798	0.3527	0.202	1.74604	NA	NA	NA
783	T70-32	70	32	2	Control	99.9407	0.4816	0.2497	1.92871	NA	NA	NA
267	T70-33	70	33	2	Control	NA	0.0256	0.0123	2.0813	NA	NA	NA
446	T70-34	70	34	2	Control	99.9346	0.5071	0.1735	2.92277	NA	NA	NA
270	T70-35	70	35	2	Control	NA	0.9034	0.4648	1.94363	NA	NA	NA
742	T71-11	71	11	2	Control	NA	1.1519	0.2317	4.97151	NA	NA	NA
727	T71-12	71	12	2	Control	99.1575	0.7686	0.2286	3.3622	NA	NA	NA
4	T71-13	71	13	2	Control	98.9947	0.5331	0.147	3.62653	NA	NA	NA
782	T71-14	71	14	2	Control	99.4597	0.5238	0.1058	4.95085	NA	NA	NA
151	T71-15	71	15	2	Control	NA	2.9676	0.5229	5.67527	NA	NA	NA
303	T71-16	71	16	2	Control	99.0973	1.6281	0.3325	4.89654	NA	NA	NA
142	T71-21	71	21	2	Control	98.8242	0.8628	0.2939	2.93569	NA	NA	NA
372	T71-22	71	22	2	Control	99.2867	0.9342	0.2115	4.41702	NA	NA	NA
805	T71-23	71	23	2	Control	NA	2.0165	0.4444	4.53758	NA	NA	NA
319	T71-24	71	24	2	Control	99.816	1.142	0.2553	4.47317	NA	NA	NA
247	T71-26	71	26	2	Control	NA	NA	NA	NA	NA	NA	NA
95	T71-31	71	31	2	Control	NA	2.7315	0.4775	5.72042	NA	NA	NA
54	T71-32	71	32	2	Control	98.8197	0.5393	0.1609	3.35177	NA	NA	NA
193	T71-33	71	33	2	Control	98.7083	0.8858	0.1699	5.21366	NA	NA	NA
329	T71-34	71	34	2	Control	NA	1.5834	0.3097	5.11269	NA	NA	NA
682	T72-11	72	11	2	Control	97.5889	0.7078	0.2241	3.15841	NA	NA	NA
350	T72-12	72	12	2	Control	97.9612	0.4211	0.1478	2.84912	NA	NA	NA
460	T72-13	72	13	2	Control	98.4091	1.0221	0.3307	3.09072	NA	NA	NA
588	T72-14	72	14	2	Control	99.0085	1.2996	0.1493	NA	NA	NA	NA
53	T72-15	72	15	2	Control	98.2188	0.5914	0.3182	1.85858	NA	NA	NA
79	T72-21	72	21	2	Control	97.4808	0.8762	0.1858	4.71582	NA	NA	NA
700	T72-22	72	22	2	Control	97.7802	1.0288	0.1976	5.20648	NA	NA	NA
83	T72-23	72	23	2	Control	99.393	0.8336	0.2176	3.83088	NA	NA	NA
761	T72-24	72	24	2	Control	NA	NA	NA	NA	NA	NA	NA
382	T72-26	72	26	2	Control	99.7029	2.5735	0.5265	4.88794	NA	NA	NA
436	T72-32	72	32	2	Control	98.5755	0.1439	0.0475	3.02947	NA	NA	NA
2	T72-33	72	33	2	Control	98.2942	1.3957	0.303	4.60627	NA	NA	NA
239	T72-34	72	34	2	Control	98.3728	0.4213	0.1183	3.56128	NA	NA	NA
439	T72-35	72	35	2	Control	98.8486	0.5893	0.1627	3.622	NA	NA	NA
829	T73-11	73	11	2	Control	NA	0.4761	0.1527	3.11788	NA	NA	NA
431	T73-14	73	14	2	Control	NA	2.0184	0.3178	6.35116	NA	NA	NA
406	T73-15	73	15	2	Control	99.6127	0.6408	0.1554	4.12355	NA	NA	NA
483	T73-16	73	16	2	Control	98.4453	0.9174	0.1854	4.94822	NA	NA	NA
258	T73-22	73	22	2	Control	98.9899	0.9209	0.1873	4.91671	NA	NA	NA
206	T73-25	73	25	2	Control	98.0159	1.0286	0.2492	4.12761	NA	NA	NA
894	T73-26	73	26	2	Control	NA	0.6469	0.1425	4.53965	NA	NA	NA
779	T73-32	73	32	2	Control	99.9326	1.0888	0.2846	3.82572	NA	NA	NA
811	T73-33	73	33	2	Control	99.7939	0.7628	0.1546	4.93402	NA	NA	NA
473	T73-35	73	35	2	Control	99.2269	1.1861	0.2466	4.80981	NA	NA	NA
70	T74-11	74	11	2	Control	NA	0.5631	0.2832	1.98835	NA	NA	NA
1	T74-13	74	13	2	Control	NA	0.1786	0.1104	1.61775	NA	NA	NA
429	T74-15	74	15	2	Control	NA	0.155	0.1404	1.10399	NA	NA	NA
73	T74-16	74	16	2	Control	NA	0.5871	0.285	2.06	NA	NA	NA
759	T74-21	74	21	2	Control	NA	0.5697	0.1966	2.89776	NA	NA	NA
590	T74-22	74	22	2	Control	NA	0.4431	0.1637	2.70678	NA	NA	NA
836	T74-25	74	25	2	Control	NA	0.5417	0.2304	2.35113	NA	NA	NA
89	T74-26	74	26	2	Control	99.7865	0.1585	0.0868	1.82604	NA	NA	NA
481	T74-31	74	31	2	Control	97.6222	0.5273	0.2428	2.17175	NA	NA	NA
367	T74-33	74	33	2	Control	99.7101	0.2055	0.1077	1.90808	NA	NA	NA
790	T74-34	74	34	2	Control	NA	NA	0.2084	NA	NA	NA	NA
262	T74-35	74	35	2	Control	NA	0.4982	0.164	3.0378	NA	NA	NA
513	T75-11	75	11	2	Control	98.2219	0.6944	0.2807	2.47382	NA	NA	NA
277	T75-12	75	12	2	Control	98.3019	0.7019	0.1989	3.52891	NA	NA	NA
413	T75-13	75	13	2	Control	99.1536	1.1212	0.274	4.09197	NA	NA	NA
231	T75-14	75	14	2	Control	97.7424	0.0725	0.022	3.29545	NA	NA	NA
252	T75-16	75	16	2	Control	97.9667	0.5508	0.1211	4.54831	NA	NA	NA
595	T75-21	75	21	2	Control	99.5002	1.1591	0.2237	5.18149	NA	NA	NA
557	T75-22	75	22	2	Control	95.8435	1.1208	0.264	4.24545	NA	NA	NA
322	T75-23	75	23	2	Control	NA	1.4764	0.3333	4.42964	NA	NA	NA
654	T75-24	75	24	2	Control	99.3405	0.8805	0.1439	6.11883	NA	NA	NA
343	T75-25	75	25	2	Control	NA	NA	NA	NA	NA	NA	NA
334	T75-26	75	26	2	Control	99.4422	1.0075	0.2488	4.04944	NA	NA	NA
180	T75-34	75	34	2	Control	NA	0.2796	0.0672	4.16071	NA	NA	NA
19	T75-35	75	35	2	Control	98.8889	0.5854	0.1775	3.29803	NA	NA	NA
71	T76-11	76	11	2	Control	99.663	2.6902	0.6316	4.25934	NA	NA	NA
426	T76-12	76	12	2	Control	99.204	0.1164	0.0329	3.53799	NA	NA	NA
110	T76-13	76	13	2	Control	98.0278	0.6963	0.1841	3.78218	NA	NA	NA
724	T76-14	76	14	2	Control	NA	0.8736	0.1915	4.56188	NA	NA	NA
16	T76-15	76	15	2	Control	99.3543	1.0338	0.3015	3.42886	NA	NA	NA
397	T76-21	76	21	2	Control	NA	1.5173	0.3679	4.12422	NA	NA	NA
68	T76-22	76	22	2	Control	98.4481	0.4122	0.1648	2.50121	NA	NA	NA
637	T76-23	76	23	2	Control	98.2237	0.7232	0.1798	4.02225	NA	NA	NA
899	T76-24	76	24	2	Control	99.9131	0.3945	0.1135	3.47577	NA	NA	NA
477	T76-31	76	31	2	Control	NA	0.9758	0.3064	3.18473	NA	NA	NA
292	T76-32	76	32	2	Control	99.7253	0.5785	0.1728	3.3478	NA	NA	NA
774	T76-34	76	34	2	Control	99.7241	0.7798	0.2868	2.71897	NA	NA	NA
381	T77-11	77	11	2	Control	99.1855	2.2882	0.38	6.02158	NA	NA	NA
77	T77-12	77	12	2	Control	99.3203	0.7796	0.1467	5.31425	NA	NA	NA
156	T77-13	77	13	2	Control	NA	1.9963	0.2707	7.37458	NA	NA	NA
293	T77-14	77	14	2	Control	96.9231	0.6689	0.21	3.18524	NA	NA	NA
304	T77-16	77	16	2	Control	99.1235	0.9486	0.2026	4.68213	NA	NA	NA
30	T77-21	77	21	2	Control	NA	1.5103	0.1696	NA	NA	NA	NA
752	T77-22	77	22	2	Control	98.9903	0.7534	0.0986	7.64097	NA	NA	NA
489	T77-23	77	23	2	Control	98.9011	0.0289	NA	NA	NA	NA	NA
93	T77-25	77	25	2	Control	NA	0.4463	0.0681	6.5536	NA	NA	NA
675	T77-26	77	26	2	Control	99.125	0.4063	0.081	5.01605	NA	NA	NA
337	T77-31	77	31	2	Control	98.0138	4.063	0.5101	7.9651	NA	NA	NA
115	T77-32	77	32	2	Control	99.0883	0.797	0.1263	6.31037	NA	NA	NA
411	T77-33	77	33	2	Control	99.505	0.6757	0.1429	4.72848	NA	NA	NA
109	T77-34	77	34	2	Control	99.4975	0.4787	0.0824	5.80947	NA	NA	NA
533	T78-11	78	11	2	Control	99.446	0.5433	0.3445	1.57707	NA	NA	NA
333	T78-12	78	12	2	Control	NA	1.249	0.3949	3.16283	NA	NA	NA
443	T78-13	78	13	2	Control	99.5137	0.65	0.2072	3.13707	NA	NA	NA
35	T78-14	78	14	2	Control	98.8889	0.3565	0.1316	2.70897	NA	NA	NA
462	T78-16	78	16	2	Control	99.6848	0.4147	0.1679	2.46992	NA	NA	NA
342	T78-21	78	21	2	Control	99.5031	0.9682	0.2966	3.26433	NA	NA	NA
820	T78-23	78	23	2	Control	NA	0.7236	0.2206	3.28015	NA	NA	NA
18	T78-24	78	24	2	Control	NA	1.7945	0.3924	4.57314	NA	NA	NA
786	T78-25	78	25	2	Control	98.1618	0.1663	NA	NA	NA	NA	NA
457	T78-26	78	26	2	Control	98.6179	0.7746	0.1976	3.92004	NA	NA	NA
336	T78-31	78	31	2	Control	99.7281	1.2564	0.3037	4.13698	NA	NA	NA
62	T78-32	78	32	2	Control	90.1697	2.7838	0.5256	5.29642	NA	NA	NA
432	T78-34	78	34	2	Control	NA	0.6757	0.1905	3.54698	NA	NA	NA
305	T79-11	79	11	2	Control	NA	0.5829	0.2204	2.64474	NA	NA	NA
106	T79-12	79	12	2	Control	98.1481	0.0956	0.0488	1.95902	NA	NA	NA
417	T79-13	79	13	2	Control	NA	0.6495	0.1574	4.12643	NA	NA	NA
207	T79-14	79	14	2	Control	NA	0.707	0.2187	3.23274	NA	NA	NA
886	T79-15	79	15	2	Control	99.1197	1.0171	0.3202	3.17645	NA	NA	NA
65	T79-21	79	21	2	Control	NA	0.4728	0.174	2.71724	NA	NA	NA
803	T79-23	79	23	2	Control	NA	0.8663	0.2714	3.19197	NA	NA	NA
719	T79-24	79	24	2	Control	99.0316	0.9599	0.2571	3.73357	NA	NA	NA
441	T79-26	79	26	2	Control	99.4718	1.746	0.295	5.91864	NA	NA	NA
369	T79-31	79	31	2	Control	NA	1.3604	0.3736	3.64133	NA	NA	NA
145	T79-33	79	33	2	Control	6.09622	1.0425	0.2789	3.7379	NA	NA	NA
880	T79-34	79	34	2	Control	98.369	0.7352	0.3124	2.35339	NA	NA	NA
312	T79-35	79	35	2	Control	99.8414	1.5269	0.4421	3.45374	NA	NA	NA
220	T80-11	80	11	2	Control	97.0898	0.7743	0.2873	2.69509	NA	NA	NA
114	T80-12	80	12	2	Control	98.5455	0.4556	0.1496	3.04545	NA	NA	NA
224	T80-13	80	13	2	Control	97.8221	0.5439	0.1891	2.87626	NA	NA	NA
831	T80-14	80	14	2	Control	NA	0.6437	0.2126	3.02775	NA	NA	NA
339	T80-15	80	15	2	Control	97.4039	0.227	0.0949	2.39199	NA	NA	NA
107	T80-16	80	16	2	Control	99.6881	0.7951	0.1895	4.19578	NA	NA	NA
383	T80-21	80	21	2	Control	100	0.9649	0.2749	3.51	NA	NA	NA
535	T80-22	80	22	2	Control	NA	0.5726	0.1368	4.18567	NA	NA	NA
105	T80-24	80	24	2	Control	NA	0.4992	0.1898	2.63014	NA	NA	NA
263	T80-25	80	25	2	Control	99.378	0.784	0.2307	3.39835	NA	NA	NA
903	T80-26	80	26	2	Control	97.8564	2.5579	0.5573	4.58981	NA	NA	NA
868	T80-33	80	33	2	Control	99.919	1.4168	0.2917	4.85704	NA	NA	NA
405	T80-34	80	34	2	Control	98.5816	0.3251	NA	NA	NA	NA	NA
5	T81-11	81	11	2	Control	NA	0.4452	0.0815	5.46258	NA	NA	NA
669	T81-12	81	12	2	Control	99.2373	0.1786	0.0707	2.52617	NA	NA	NA
420	T81-13	81	13	2	Control	99.3932	0.9092	0.1813	5.01489	NA	NA	NA
777	T81-14	81	14	2	Control	NA	0.8614	0.1816	4.74339	NA	NA	NA
259	T81-15	81	15	2	Control	99.63	0.9764	0.2291	4.26189	NA	NA	NA
187	T81-16	81	16	2	Control	99.792	1.073	0.2356	4.55433	NA	NA	NA
51	T81-21	81	21	2	Control	NA	0.4428	0.0899	4.92547	NA	NA	NA
90	T81-22	81	22	2	Control	NA	0.4563	0.0997	4.57673	NA	NA	NA
178	T81-23	81	23	2	Control	99.0291	0.4021	0.0768	5.23568	NA	NA	NA
479	T81-24	81	24	2	Control	98.8518	0.4574	0.1135	4.02996	NA	NA	NA
692	T81-26	81	26	2	Control	99.7255	0.4468	0.1872	2.38675	NA	NA	NA
256	T81-31	81	31	2	Control	NA	0.519	0.1212	4.28218	NA	NA	NA
893	T81-32	81	32	2	Control	98.8989	0.7059	0.1728	4.08507	NA	NA	NA
12	T81-34	81	34	2	Control	NA	0.6204	0.1303	4.76132	NA	NA	NA
834	T81-35	81	35	2	Control	97.6032	0.7619	0.2021	3.76992	NA	NA	NA
872	T82-11	82	11	2	Control	99.76	0.6317	0.1467	4.30607	NA	NA	NA
743	T82-12	82	12	2	Control	99.8504	0.3525	0.1173	3.00512	NA	NA	NA
427	T82-14	82	14	2	Control	NA	NA	NA	NA	NA	NA	NA
81	T82-15	82	15	2	Control	98.476	0.4515	0.1342	3.36438	NA	NA	NA
867	T82-21	82	21	2	Control	96.1395	0.4379	0.1315	3.33004	NA	NA	NA
418	T82-22	82	22	2	Control	96.7188	1.3791	0.2817	4.89563	NA	NA	NA
202	T82-23	82	23	2	Control	97.5752	0.5647	0.1471	3.83889	NA	NA	NA
181	T82-24	82	24	2	Control	NA	0.7933	0.2495	3.17956	NA	NA	NA
447	T82-25	82	25	2	Control	96.9033	0.903	0.1989	4.53997	NA	NA	NA
131	T82-26	82	26	2	Control	NA	0.3461	0.1212	2.85561	NA	NA	NA
874	T82-31	82	31	2	Control	98.9886	0.7154	0.1546	4.62743	NA	NA	NA
391	T82-33	82	33	2	Control	98.2831	0.6344	0.189	3.35661	NA	NA	NA
558	T82-34	82	34	2	Control	98.7255	0.4033	0.1085	3.71705	NA	NA	NA
137	T83-11	83	11	2	Control	98.8287	0.866	0.2189	3.95614	NA	NA	NA
716	T83-12	83	12	2	Control	98.1087	1.7473	0.3904	4.47567	NA	NA	NA
309	T83-14	83	14	2	Control	98.4268	1.6636	0.3185	5.22323	NA	NA	NA
583	T83-15	83	15	2	Control	99.4053	2.3665	0.5836	4.055	NA	NA	NA
464	T83-16	83	16	2	Control	99.1489	0.8342	0.3033	2.75041	NA	NA	NA
352	T83-22	83	22	2	Control	97.8315	0.1138	0.0433	2.62818	NA	NA	NA
388	T83-24	83	24	2	Control	98.8553	1.1059	0.2639	4.1906	NA	NA	NA
584	T83-25	83	25	2	Control	99.4077	1.781	0.7094	2.51057	NA	NA	NA
808	T83-26	83	26	2	Control	99.0252	0.4246	0.1356	3.13127	NA	NA	NA
368	T83-31	83	31	2	Control	98.8844	1.4652	0.4137	3.5417	NA	NA	NA
881	T83-33	83	33	2	Control	99.2077	0.5765	0.1927	2.9917	NA	NA	NA
283	T84-11	84	11	2	Control	99.2933	0.1869	0.0629	2.97138	NA	NA	NA
387	T84-12	84	12	2	Control	NA	NA	NA	NA	NA	NA	NA
690	T84-13	84	13	2	Control	NA	0.0965	0.0367	2.62943	NA	NA	NA
390	T84-14	84	14	2	Control	99.215	0.7931	0.242	3.27727	NA	NA	NA
714	T84-16	84	16	2	Control	99.0329	0.671	0.2465	2.72211	NA	NA	NA
434	T84-21	84	21	2	Control	99.0705	0.8402	0.212	3.96321	NA	NA	NA
819	T84-22	84	22	2	Control	99.6372	2.4258	0.5233	4.63558	NA	NA	NA
363	T84-25	84	25	2	Control	NA	NA	NA	NA	NA	NA	NA
478	T84-26	84	26	2	Control	98.7912	0.366	0.1464	2.5	NA	NA	NA
366	T84-31	84	31	2	Control	98.5722	0.3952	0.1098	3.59927	NA	NA	NA
46	T84-33	84	33	2	Control	NA	1.0609	0.3194	3.32154	NA	NA	NA
825	T84-34	84	34	2	Control	99.6746	1.0367	0.3552	2.91864	NA	NA	NA
365	T85-12	85	12	2	Control	99.3012	1.2733	0.4705	2.70627	NA	NA	NA
812	T85-13	85	13	2	Control	99.1333	0.6835	0.1615	4.2322	NA	NA	NA
866	T85-15	85	15	2	Control	NA	0.9434	0.2545	3.70688	NA	NA	NA
31	T85-16	85	16	2	Control	98.6957	0.8781	0.3615	2.42905	NA	NA	NA
236	T85-21	85	21	2	Control	99.4444	1.3458	0.4454	3.02155	NA	NA	NA
791	T85-22	85	22	2	Control	98.3193	0.289	0.0752	3.84309	NA	NA	NA
344	T85-24	85	24	2	Control	NA	NA	NA	NA	NA	NA	NA
56	T85-25	85	25	2	Control	96.8711	1.8438	0.5105	3.61175	NA	NA	NA
891	T85-26	85	26	2	Control	98.2643	2.3891	0.5265	4.5377	NA	NA	NA
795	T85-31	85	31	2	Control	98.1419	1.5152	0.3906	3.87916	NA	NA	NA
679	T85-32	85	32	2	Control	98.5867	2.1168	0.448	4.725	NA	NA	NA
534	T85-33	85	33	2	Control	91.4861	0.2012	0.0474	4.24473	NA	NA	NA
360	T85-34	85	34	2	Control	98.6473	1.4765	0.2655	5.56121	NA	NA	NA
148	T86-11	86	11	2	Control	NA	3.305	0.5266	6.27611	NA	NA	NA
476	T86-12	86	12	2	Control	99.0365	4.1279	0.5694	7.24956	NA	NA	NA
13	T86-13	86	13	2	Control	NA	1.5629	0.2075	7.53205	NA	NA	NA
307	T86-15	86	15	2	Control	NA	NA	NA	NA	NA	NA	NA
559	T86-16	86	16	2	Control	98.3746	0.4226	0.067	6.30746	NA	NA	NA
113	T86-21	86	21	2	Control	NA	NA	NA	NA	NA	NA	NA
356	T86-23	86	23	2	Control	NA	2.6314	0.4829	5.44916	NA	NA	NA
253	T86-24	86	24	2	Control	98.9019	2.2689	0.4492	5.05098	NA	NA	NA
69	T86-25	86	25	2	Control	97.9851	0.1849	0.0437	4.23112	NA	NA	NA
298	T86-26	86	26	2	Control	98.2906	0.9863	0.146	6.75548	NA	NA	NA
84	T86-31	86	31	2	Control	99.4105	0.3927	0.1007	3.8997	NA	NA	NA
161	T86-33	86	33	2	Control	NA	NA	NA	NA	NA	NA	NA
575	T86-34	86	34	2	Control	99.7963	0.3092	0.0443	6.97968	NA	NA	NA
385	T86-35	86	35	2	Control	NA	2.7968	0.4953	5.64668	NA	NA	NA
58	T87-11	87	11	2	Control	99.7189	2.4405	0.582	4.1933	NA	NA	NA
371	T87-13	87	13	2	Control	99.7407	1.9837	0.4407	4.50125	NA	NA	NA
600	T87-14	87	14	2	Control	NA	1.3168	0.2777	4.74181	NA	NA	NA
689	T87-16	87	16	2	Control	99.0752	1.8471	0.3286	5.62112	NA	NA	NA
844	T87-21	87	21	2	Control	96.5217	0.2659	0.0558	4.76523	NA	NA	NA
332	T87-22	87	22	2	Control	NA	0.8599	0.2077	4.14011	NA	NA	NA
61	T87-23	87	23	2	Control	99.8794	2.56	0.5099	5.02059	NA	NA	NA
541	T87-24	87	24	2	Control	98.3589	0.5781	0.1937	2.98451	NA	NA	NA
314	T88-11	88	11	2	Salt	95.6381	0.0839	0.0778	1.07841	NA	NA	NA
743	T88-14	88	14	2	Salt	95.6793	0.4292	0.2065	2.07845	NA	NA	NA
82	T88-15	88	15	2	Salt	NA	NA	NA	NA	NA	NA	NA
520	T88-16	88	16	2	Salt	89.4293	0.5213	0.2617	1.99198	NA	NA	NA
220	T88-21	88	21	2	Salt	95.0355	0.0229	0.0399	NA	NA	NA	NA
616	T88-24	88	24	2	Salt	94.2424	0.7891	0.3773	2.09144	NA	NA	NA
771	T88-25	88	25	2	Salt	94.9284	0.6789	0.324	2.09537	NA	NA	NA
772	T88-26	88	26	2	Salt	81.0026	0.197	0.0818	2.40831	NA	NA	NA
727	T88-31	88	31	2	Salt	NA	NA	NA	NA	NA	NA	NA
820	T88-32	88	32	2	Salt	99.4253	0.2422	0.128	1.89219	NA	NA	NA
252	T88-34	88	34	2	Salt	NA	NA	NA	NA	NA	NA	NA
513	T88-35	88	35	2	Salt	94.5622	NA	0.121	NA	NA	NA	NA
363	T89-11	89	11	2	Salt	NA	NA	NA	NA	NA	NA	NA
675	T89-12	89	12	2	Salt	92.615	0.4356	0.2572	1.69362	NA	NA	NA
754	T89-13	89	13	2	Salt	96.6864	0.3876	0.2253	1.72037	NA	NA	NA
481	T89-14	89	14	2	Salt	94.6676	0.378	0.1292	2.9257	NA	NA	NA
829	T89-15	89	15	2	Salt	95.3469	0.2301	0.1225	1.87837	NA	NA	NA
463	T89-16	89	16	2	Salt	94.2553	0.4613	0.2226	2.07233	NA	NA	NA
803	T89-21	89	21	2	Salt	91.9691	0.5848	0.3316	1.76357	NA	NA	NA
762	T89-22	89	22	2	Salt	94.8608	0.1631	0.0967	1.68666	NA	NA	NA
367	T89-24	89	24	2	Salt	95.5268	0.4556	0.1852	2.46004	NA	NA	NA
838	T89-25	89	25	2	Salt	97.5672	1.1469	0.45	2.54867	NA	NA	NA
270	T89-31	89	31	2	Salt	98.0609	0.4661	0.2258	2.06422	NA	NA	NA
142	T89-32	89	32	2	Salt	96.9128	0.3592	0.2501	1.43623	NA	NA	NA
836	T89-34	89	34	2	Salt	99.6694	0.2242	0.1148	1.95296	NA	NA	NA
434	T89-35	89	35	2	Salt	93.1969	0.6875	0.3777	1.82023	NA	NA	NA
812	T90-11	90	11	2	Salt	92.876	0.0681	0.0678	1.00442	NA	NA	NA
22	T90-13	90	13	2	Salt	10.1961	0.2218	0.1303	1.70223	NA	NA	NA
61	T90-14	90	14	2	Salt	96.675	0.5732	0.2431	2.35788	NA	NA	NA
348	T90-15	90	15	2	Salt	95.7335	0.2947	0.148	1.99122	NA	NA	NA
31	T90-16	90	16	2	Salt	96.0363	0.6741	0.2742	2.45842	NA	NA	NA
600	T90-21	90	21	2	Salt	94.3662	0.1618	0.0714	2.26611	NA	NA	NA
403	T90-22	90	22	2	Salt	94.4519	0.3429	0.1215	2.82222	NA	NA	NA
559	T90-23	90	23	2	Salt	98.681	0.4558	0.1945	2.34344	NA	NA	NA
644	T90-24	90	24	2	Salt	NA	NA	NA	NA	NA	NA	NA
707	T90-26	90	26	2	Salt	95.2868	1.3925	0.6405	2.17408	NA	NA	NA
288	T90-31	90	31	2	Salt	93.9125	0.544	0.1866	2.91533	NA	NA	NA
479	T90-32	90	32	2	Salt	97.4233	0.2544	0.113	2.25133	NA	NA	NA
81	T90-33	90	33	2	Salt	96.2527	0.5126	0.1599	3.20575	NA	NA	NA
477	T90-35	90	35	2	Salt	97.8501	0.4301	0.1555	2.76592	NA	NA	NA
906	T91-11	91	11	2	Salt	95.737	0.6431	0.2763	2.32754	NA	NA	NA
558	T91-13	91	13	2	Salt	96.1725	0.9015	0.394	2.28807	NA	NA	NA
15	T91-15	91	15	2	Salt	91.0189	1.6247	0.6414	2.53305	NA	NA	NA
307	T91-21	91	21	2	Salt	NA	NA	NA	NA	NA	NA	NA
18	T91-22	91	22	2	Salt	97.3575	1.5273	0.4508	3.38798	NA	NA	NA
786	T91-23	91	23	2	Salt	94.399	0.4112	0.1277	3.22005	NA	NA	NA
704	T91-24	91	24	2	Salt	97.7843	1.923	0.7404	2.59724	NA	NA	NA
131	T91-25	91	25	2	Salt	95.4203	0.0996	0.0571	1.74431	NA	NA	NA
334	T91-26	91	26	2	Salt	NA	1.9939	0.5821	3.42536	NA	NA	NA
311	T91-31	91	31	2	Salt	NA	NA	NA	NA	NA	NA	NA
186	T91-32	91	32	2	Salt	97.8969	0.5543	0.2015	2.75087	NA	NA	NA
493	T91-34	91	34	2	Salt	96.2627	0.9004	0.3118	2.88775	NA	NA	NA
231	T91-35	91	35	2	Salt	97.9153	0.2211	0.0979	2.25843	NA	NA	NA
752	T92-11	92	11	2	Salt	96.1494	0.7375	0.2681	2.75084	NA	NA	NA
714	T92-12	92	12	2	Salt	91.2166	1.3157	0.2952	4.45698	NA	NA	NA
774	T92-13	92	13	2	Salt	91.7195	1.2251	0.511	2.39746	NA	NA	NA
887	T92-14	92	14	2	Salt	87.1163	0.8127	0.2484	3.27174	NA	NA	NA
77	T92-15	92	15	2	Salt	95.8815	0.3683	0.1611	2.28616	NA	NA	NA
266	T92-21	92	21	2	Salt	NA	1.2462	0.4804	2.59409	NA	NA	NA
818	T92-22	92	22	2	Salt	95.2007	1.5144	0.3704	4.08855	NA	NA	NA
411	T92-23	92	23	2	Salt	93.0183	0.843	0.2799	3.01179	NA	NA	NA
90	T92-24	92	24	2	Salt	94.3961	0.8625	0.3151	2.73723	NA	NA	NA
387	T92-25	92	25	2	Salt	NA	NA	NA	NA	NA	NA	NA
391	T92-26	92	26	2	Salt	93.8739	1.1832	0.4518	2.61886	NA	NA	NA
262	T92-31	92	31	2	Salt	95.8228	0.7158	0.2246	3.187	NA	NA	NA
360	T92-32	92	32	2	Salt	94.9024	0.9042	0.2948	3.06716	NA	NA	NA
5	T92-33	92	33	2	Salt	NA	1.8771	0.5548	3.38338	NA	NA	NA
336	T92-34	92	34	2	Salt	97.9737	0.4878	0.1693	2.88128	NA	NA	NA
862	T93-11	93	11	2	Salt	97.9592	0.2384	0.0825	2.8897	NA	NA	NA
811	T93-12	93	12	2	Salt	97.4507	0.5084	0.1145	4.44017	NA	NA	NA
429	T93-13	93	13	2	Salt	95.9029	0.3702	0.0983	3.76602	NA	NA	NA
420	T93-15	93	15	2	Salt	97.8816	1.2234	0.2646	4.62358	NA	NA	NA
132	T93-16	93	16	2	Salt	91.9554	0.6523	0.2672	2.44124	NA	NA	NA
339	T93-22	93	22	2	Salt	94.7605	0.1525	0.0817	1.86659	NA	NA	NA
281	T93-25	93	25	2	Salt	94.3182	1.285	0.3744	3.43216	NA	NA	NA
794	T93-26	93	26	2	Salt	97.5078	0.6658	0.2874	2.31663	NA	NA	NA
385	T93-31	93	31	2	Salt	94.2363	1.6813	0.5552	3.02828	NA	NA	NA
267	T93-32	93	32	2	Salt	NA	NA	NA	NA	NA	NA	NA
407	T93-33	93	33	2	Salt	97.4886	0.8175	0.2678	3.05265	NA	NA	NA
702	T93-34	93	34	2	Salt	94.0597	1.2064	0.5451	2.21317	NA	NA	NA
325	T93-35	93	35	2	Salt	95.5266	1.3233	0.5337	2.47948	NA	NA	NA
533	T94-11	94	11	2	Salt	95.5619	0.4412	0.1094	4.03291	NA	NA	NA
867	T94-12	94	12	2	Salt	95.3757	1.3414	0.3349	4.00537	NA	NA	NA
886	T94-13	94	13	2	Salt	95.9806	0.4728	0.1519	3.11257	NA	NA	NA
390	T94-14	94	14	2	Salt	96.8411	0.2921	0.0706	4.13739	NA	NA	NA
69	T94-15	94	15	2	Salt	96.9728	0.2713	0.0619	4.38288	NA	NA	NA
397	T94-16	94	16	2	Salt	94.5626	1.0641	0.3081	3.45375	NA	NA	NA
379	T94-22	94	22	2	Salt	92.0145	1.571	0.2952	5.32182	NA	NA	NA
48	T94-23	94	23	2	Salt	94.482	0.4998	0.1288	3.88043	NA	NA	NA
147	T94-24	94	24	2	Salt	96.8424	0.9745	0.2116	4.60539	NA	NA	NA
71	T94-25	94	25	2	Salt	99.3527	1.9273	0.4509	4.27434	NA	NA	NA
716	T94-26	94	26	2	Salt	93.9015	0.4691	0.1539	3.04808	NA	NA	NA
277	T94-32	94	32	2	Salt	93.4837	0.7216	0.1623	4.44609	NA	NA	NA
100	T94-33	94	33	2	Salt	96.7649	1.1812	0.2482	4.75907	NA	NA	NA
24	T94-34	94	34	2	Salt	95.9265	1.0491	0.3011	3.48422	NA	NA	NA
106	T94-35	94	35	2	Salt	92.4157	0.3176	0.1069	2.971	NA	NA	NA
649	T95-12	95	12	2	Salt	NA	NA	NA	NA	NA	NA	NA
105	T95-13	95	13	2	Salt	88.2133	0.5609	0.2908	1.92882	NA	NA	NA
323	T95-14	95	14	2	Salt	96.7241	0.2477	0.1292	1.91718	NA	NA	NA
534	T95-15	95	15	2	Salt	86.2761	0.3746	0.16	2.34125	NA	NA	NA
145	T95-16	95	16	2	Salt	87.5374	0.3629	0.1523	2.3828	NA	NA	NA
903	T95-21	95	21	2	Salt	92.2334	0.8514	0.303	2.8099	NA	NA	NA
478	T95-22	95	22	2	Salt	92.006	0.0886	0.0475	1.86526	NA	NA	NA
181	T95-23	95	23	2	Salt	95.5703	0.2528	0.0973	2.59815	NA	NA	NA
13	T95-25	95	25	2	Salt	NA	NA	NA	NA	NA	NA	NA
66	T95-26	95	26	2	Salt	93.608	0.224	0.1108	2.02166	NA	NA	NA
330	T95-31	95	31	2	Salt	95.7908	0.5919	0.2478	2.38862	NA	NA	NA
180	T95-32	95	32	2	Salt	NA	NA	NA	NA	NA	NA	NA
318	T95-33	95	33	2	Salt	99.0241	0.4477	0.2632	1.70099	NA	NA	NA
441	T95-34	95	34	2	Salt	99.9272	0.2327	0.083	2.80361	NA	NA	NA
1	T95-35	95	35	2	Salt	92.5159	NA	0.0511	NA	NA	NA	NA
681	T96-11	96	11	2	Salt	97.2686	0.3899	0.1702	2.29083	NA	NA	NA
190	T96-12	96	12	2	Salt	97.9574	0.5973	0.2084	2.86612	NA	NA	NA
761	T96-13	96	13	2	Salt	NA	NA	NA	NA	NA	NA	NA
417	T96-14	96	14	2	Salt	NA	0.6342	0.1861	3.40785	NA	NA	NA
488	T96-15	96	15	2	Salt	94.2511	0.4141	0.1602	2.58489	NA	NA	NA
73	T96-16	96	16	2	Salt	93.002	0.7505	0.2629	2.8547	NA	NA	NA
329	T96-21	96	21	2	Salt	90.3482	0.9383	0.1986	4.72457	NA	NA	NA
101	T96-22	96	22	2	Salt	91.7826	1.0379	0.4095	2.53455	NA	NA	NA
831	T96-25	96	25	2	Salt	94.6413	0.5385	0.2309	2.33218	NA	NA	NA
597	T96-32	96	32	2	Salt	96.7047	0.6943	0.196	3.54235	NA	NA	NA
690	T96-33	96	33	2	Salt	94.7743	0.0628	0.0285	2.20351	NA	NA	NA
907	T96-35	96	35	2	Salt	87.1564	0.6394	0.2406	2.65752	NA	NA	NA
380	T97-11	97	11	2	Salt	94.4097	1.0531	0.2815	3.74103	NA	NA	NA
333	T97-12	97	12	2	Salt	97.3554	0.4025	0.099	4.06566	NA	NA	NA
405	T97-13	97	13	2	Salt	95.8472	0.1722	0.0659	2.61305	NA	NA	NA
614	T97-14	97	14	2	Salt	98.9599	0.4411	0.1512	2.91733	NA	NA	NA
684	T97-15	97	15	2	Salt	94.7368	0.4678	0.1196	3.91137	NA	NA	NA
320	T97-21	97	21	2	Salt	95.8023	0.5196	0.1175	4.42213	NA	NA	NA
247	T97-22	97	22	2	Salt	NA	NA	NA	NA	NA	NA	NA
11	T97-23	97	23	2	Salt	97.1704	0.5233	0.1504	3.47939	NA	NA	NA
694	T97-24	97	24	2	Salt	95.7794	0.3945	0.0771	5.11673	NA	NA	NA
523	T97-25	97	25	2	Salt	NA	0.5628	0.1257	4.47733	NA	NA	NA
54	T97-31	97	31	2	Salt	96.5603	0.1807	0.0648	2.78858	NA	NA	NA
285	T97-35	97	35	2	Salt	96.7818	0.3641	0.1017	3.58014	NA	NA	NA
236	T98-11	98	11	2	Salt	94.3015	1.0143	0.3473	2.92053	NA	NA	NA
451	T98-12	98	12	2	Salt	95.7143	0.6169	0.3211	1.92121	NA	NA	NA
159	T98-13	98	13	2	Salt	98.8508	1.0954	0.4145	2.6427	NA	NA	NA
778	T98-16	98	16	2	Salt	94.2138	2.2942	0.6634	3.45825	NA	NA	NA
459	T98-21	98	21	2	Salt	95.8926	0.5816	0.2219	2.621	NA	NA	NA
195	T98-22	98	22	2	Salt	95.8035	1.0021	0.3534	2.8356	NA	NA	NA
161	T98-24	98	24	2	Salt	95.8333	0.0193	NA	NA	NA	NA	NA
777	T98-26	98	26	2	Salt	96.5431	0.4916	0.1494	3.2905	NA	NA	NA
872	T98-32	98	32	2	Salt	96.2564	0.8111	0.1703	4.76277	NA	NA	NA
891	T98-33	98	33	2	Salt	95.1688	0.3947	0.1399	2.8213	NA	NA	NA
341	T98-35	98	35	2	Salt	97.2509	0.4571	0.1402	3.26034	NA	NA	NA
692	T99-11	99	11	2	Salt	NA	0.5471	0.2693	2.03156	NA	NA	NA
238	T99-15	99	15	2	Salt	NA	1.2042	0.3912	3.07822	NA	NA	NA
19	T99-16	99	16	2	Salt	NA	1.4555	0.5868	2.4804	NA	NA	NA
95	T99-22	99	22	2	Salt	94.8738	0.5022	0.1187	4.23083	NA	NA	NA
383	T99-23	99	23	2	Salt	95.9322	0.1431	0.07	2.04429	NA	NA	NA
457	T99-24	99	24	2	Salt	95.8661	0.3862	0.1378	2.80261	NA	NA	NA
110	T99-25	99	25	2	Salt	94.0858	0.8239	0.2938	2.80429	NA	NA	NA
332	T99-26	99	26	2	Salt	92.4923	0.3299	0.1556	2.12018	NA	NA	NA
423	T99-31	99	31	2	Salt	94.8477	1.0746	0.3381	3.17835	NA	NA	NA
304	T99-32	99	32	2	Salt	97.9326	0.3475	0.1192	2.91527	NA	NA	NA
584	T99-33	99	33	2	Salt	87.5298	0.6362	0.2204	2.88657	NA	NA	NA
854	T99-34	99	34	2	Salt	94.3697	2.0359	0.754	2.70013	NA	NA	NA
425	T99-35	99	35	2	Salt	97.915	0.8828	0.3239	2.72553	NA	NA	NA
136	T100-11	100	11	2	Salt	NA	NA	NA	NA	NA	NA	NA
624	T100-12	100	12	2	Salt	92.659	1.5584	0.562	2.77295	NA	NA	NA
70	T100-13	100	13	2	Salt	98.0583	0.1977	0.0859	2.30151	NA	NA	NA
618	T100-14	100	14	2	Salt	97.455	0.6881	0.2708	2.54099	NA	NA	NA
291	T100-15	100	15	2	Salt	NA	0.8984	0.3085	2.91216	NA	NA	NA
178	T100-16	100	16	2	Salt	95.3534	1.4858	0.5006	2.96804	NA	NA	NA
388	T100-21	100	21	2	Salt	94.5299	2.2864	0.7805	2.9294	NA	NA	NA
65	T100-22	100	22	2	Salt	95.1506	0.2767	0.1085	2.55023	NA	NA	NA
328	T100-23	100	23	2	Salt	96.3296	0.8637	0.3265	2.64533	NA	NA	NA
763	T100-24	100	24	2	Salt	98.6581	1.6764	0.487	3.4423	NA	NA	NA
114	T100-25	100	25	2	Salt	96.2798	NA	0.2523	NA	NA	NA	NA
322	T100-26	100	26	2	Salt	95.8261	1.8583	0.8303	2.23811	NA	NA	NA
356	T100-31	100	31	2	Salt	98.9125	NA	0.1578	NA	NA	NA	NA
302	T100-32	100	32	2	Salt	NA	NA	0.6512	NA	NA	NA	NA
668	T100-33	100	33	2	Salt	94.2697	0.1384	0.128	1.08125	NA	NA	NA
792	T101-13	101	13	2	Salt	95.4053	3.0437	0.8273	3.67908	NA	NA	NA
575	T101-14	101	14	2	Salt	97.338	0.2875	0.0759	3.78788	NA	NA	NA
504	T101-15	101	15	2	Salt	88.7409	0.8665	0.3167	2.73603	NA	NA	NA
283	T101-21	101	21	2	Salt	96.0486	0.1196	0.0301	3.97342	NA	NA	NA
312	T101-22	101	22	2	Salt	97.2511	0.6757	0.0867	7.79354	NA	NA	NA
96	T101-23	101	23	2	Salt	99.2109	1.9244	0.4488	4.28788	NA	NA	NA
430	T101-24	101	24	2	Salt	98.07	0.9499	0.2252	4.21803	NA	NA	NA
898	T101-25	101	25	2	Salt	95.6044	1.248	0.3545	3.52045	NA	NA	NA
590	T101-32	101	32	2	Salt	NA	0.7316	0.1623	4.5077	NA	NA	NA
881	T101-33	101	33	2	Salt	96.6023	0.6143	0.2014	3.05015	NA	NA	NA
213	T101-34	101	34	2	Salt	NA	NA	NA	NA	NA	NA	NA
298	T101-35	101	35	2	Salt	95.0664	1.027	0.2333	4.40206	NA	NA	NA
436	T102-11	102	11	2	Salt	94.6154	0.2993	0.233	1.28455	NA	NA	NA
394	T102-12	102	12	2	Salt	91.9623	0.374	0.2034	1.83874	NA	NA	NA
844	T102-13	102	13	2	Salt	94.4302	0.6213	0.3434	1.80926	NA	NA	NA
473	T102-14	102	14	2	Salt	97.5	0.5265	0.2325	2.26452	NA	NA	NA
689	T102-15	102	15	2	Salt	98.9596	0.7661	0.3517	2.17828	NA	NA	NA
104	T102-16	102	16	2	Salt	94.6849	0.7267	0.4154	1.7494	NA	NA	NA
192	T102-21	102	21	2	Salt	94.4391	0.4359	0.2851	1.52894	NA	NA	NA
460	T102-22	102	22	2	Salt	97.8299	0.5609	0.2883	1.94554	NA	NA	NA
217	T102-23	102	23	2	Salt	97.9775	0.2268	0.1271	1.78442	NA	NA	NA
107	T102-24	102	24	2	Salt	97.8783	0.5214	0.2197	2.37324	NA	NA	NA
256	T102-25	102	25	2	Salt	93.2136	0.4266	0.2513	1.69757	NA	NA	NA
183	T102-26	102	26	2	Salt	97.0477	0.7566	0.3896	1.94199	NA	NA	NA
427	T102-31	102	31	2	Salt	NA	NA	NA	NA	NA	NA	NA
193	T102-32	102	32	2	Salt	97.6238	0.5747	0.2153	2.6693	NA	NA	NA
239	T102-33	102	33	2	Salt	97.6769	0.0805	0.086	NA	NA	NA	NA
343	T102-34	102	34	2	Salt	NA	NA	NA	NA	NA	NA	NA
802	T102-35	102	35	2	Salt	96.0356	0.8187	0.5286	1.54881	NA	NA	NA
30	T103-11	103	11	2	Salt	NA	0.2258	0.0433	5.21478	NA	NA	NA
466	T103-12	103	12	2	Salt	95.092	0.3285	0.0257	NA	NA	NA	NA
826	T103-13	103	13	2	Salt	95.6196	0.7016	0.1356	5.17404	NA	NA	NA
342	T103-14	103	14	2	Salt	95.6794	0.4783	0.1403	3.40912	NA	NA	NA
342	T103-14	103	14	2	Salt	95.6794	0.4774	0.1403	3.40271	NA	NA	NA
431	T103-15	103	15	2	Salt	95.6488	0.2189	0.0466	4.69742	NA	NA	NA
482	T103-16	103	16	2	Salt	94.3163	0.3461	0.1075	3.21953	NA	NA	NA
40	T103-21	103	21	2	Salt	97.0018	0.2178	0.0443	4.91648	NA	NA	NA
103	T103-22	103	22	2	Salt	93.4233	1.0936	0.3213	3.40367	NA	NA	NA
84	T103-23	103	23	2	Salt	94.4563	0.4939	0.1095	4.5105	NA	NA	NA
368	T103-24	103	24	2	Salt	95.4359	0.3144	0.0695	4.52374	NA	NA	NA
402	T103-25	103	25	2	Salt	91.5414	0.0153	0.0128	1.19531	NA	NA	NA
595	T103-26	103	26	2	Salt	79.7794	0.3257	0.0766	4.25196	NA	NA	NA
144	T103-32	103	32	2	Salt	94.0404	0.8092	0.1864	4.3412	NA	NA	NA
160	T103-35	103	35	2	Salt	68.7631	0.2636	0.0694	3.79827	NA	NA	NA
184	T104-11	104	11	2	Salt	91.4657	1.5329	0.6656	2.30303	NA	NA	NA
669	T104-13	104	13	2	Salt	95.2912	0.7189	0.3422	2.10082	NA	NA	NA
458	T104-14	104	14	2	Salt	90.3047	0.4778	0.3056	1.56348	NA	NA	NA
583	T104-15	104	15	2	Salt	96.7871	1.7276	0.5923	2.91677	NA	NA	NA
710	T104-16	104	16	2	Salt	98.2883	0.4086	0.2141	1.90845	NA	NA	NA
483	T104-23	104	23	2	Salt	72.929	0.574	0.2082	2.75696	NA	NA	NA
253	T104-25	104	25	2	Salt	97.0053	0.2607	0.0952	2.73845	NA	NA	NA
202	T104-32	104	32	2	Salt	97.8108	0.2554	0.1352	1.88905	NA	NA	NA
781	T105-11	105	11	2	Salt	95.8273	0.3126	0.1359	2.30022	NA	NA	NA
109	T105-12	105	12	2	Salt	96.2531	0.2492	0.0833	2.9916	NA	NA	NA
676	T105-13	105	13	2	Salt	95.9757	0.3358	0.1357	2.47458	NA	NA	NA
280	T105-14	105	14	2	Salt	NA	NA	NA	NA	NA	NA	NA
4	T105-15	105	15	2	Salt	95.4872	0.2022	0.081	2.4963	NA	NA	NA
399	T105-21	105	21	2	Salt	94.7886	0.8576	0.34	2.52235	NA	NA	NA
55	T105-22	105	22	2	Salt	NA	NA	NA	NA	NA	NA	NA
158	T105-23	105	23	2	Salt	95.6664	0.3186	0.1	3.186	NA	NA	NA
206	T105-24	105	24	2	Salt	95.604	0.8893	0.2839	3.13244	NA	NA	NA
868	T105-25	105	25	2	Salt	NA	0.7168	0.2861	2.50542	NA	NA	NA
738	T105-26	105	26	2	Salt	96.0149	0.7886	0.2954	2.6696	NA	NA	NA
779	T105-31	105	31	2	Salt	98.3902	0.4532	0.1459	3.10624	NA	NA	NA
626	T105-32	105	32	2	Salt	97.6291	0.2867	0.1209	2.37138	NA	NA	NA
770	T105-33	105	33	2	Salt	98.7352	0.604	0.29	2.08276	NA	NA	NA
62	T106-11	106	11	2	Salt	87.1012	1.077	0.2493	4.3201	NA	NA	NA
808	T106-12	106	12	2	Salt	97.8537	0.2238	0.0859	2.60536	NA	NA	NA
446	T106-13	106	13	2	Salt	NA	0.1034	0.0469	2.20469	NA	NA	NA
654	T106-14	106	14	2	Salt	97.2081	1.1485	0.4261	2.69538	NA	NA	NA
293	T106-16	106	16	2	Salt	NA	NA	NA	NA	NA	NA	NA
319	T106-21	106	21	2	Salt	75.6374	1.0822	0.3365	3.21605	NA	NA	NA
687	T106-22	106	22	2	Salt	96.8893	0.572	0.2961	1.93178	NA	NA	NA
303	T106-24	106	24	2	Salt	96.308	0.1797	0.0729	2.46502	NA	NA	NA
554	T106-26	106	26	2	Salt	95.7307	0.5647	0.3025	1.86678	NA	NA	NA
297	T106-31	106	31	2	Salt	99.1786	0.5715	0.1864	3.06599	NA	NA	NA
899	T106-32	106	32	2	Salt	97.6716	0.1542	0.0894	1.72483	NA	NA	NA
93	T106-33	106	33	2	Salt	99.217	1.4981	0.4555	3.28891	NA	NA	NA
117	T106-34	106	34	2	Salt	94.5158	0.2478	0.0982	2.52342	NA	NA	NA
12	T106-35	106	35	2	Salt	NA	NA	NA	NA	NA	NA	NA
535	T107-11	107	11	2	Salt	98.4397	0.3278	0.073	4.49041	NA	NA	NA
156	T107-12	107	12	2	Salt	96.4791	0.6057	0.167	3.62695	NA	NA	NA
799	T107-13	107	13	2	Salt	96.5064	1.3139	0.2903	4.52601	NA	NA	NA
791	T107-14	107	14	2	Salt	98.7326	0.5059	0.1253	4.03751	NA	NA	NA
305	T107-15	107	15	2	Salt	98.1601	0.9447	0.2978	3.17226	NA	NA	NA
834	T107-16	107	16	2	Salt	95.913	0.5598	0.1776	3.15203	NA	NA	NA
853	T107-21	107	21	2	Salt	95.2381	0.3966	0.1256	3.15764	NA	NA	NA
841	T107-22	107	22	2	Salt	96.1219	0.5702	0.1613	3.53503	NA	NA	NA
760	T107-23	107	23	2	Salt	95.9184	0.7636	0.1955	3.90588	NA	NA	NA
115	T107-24	107	24	2	Salt	97.4269	0.2524	0.0779	3.24005	NA	NA	NA
137	T107-26	107	26	2	Salt	95.4879	1.2857	0.4322	2.97478	NA	NA	NA
349	T107-31	107	31	2	Salt	NA	0.7664	0.1832	4.18341	NA	NA	NA
89	T107-32	107	32	2	Salt	95.5072	0.382	0.1728	2.21065	NA	NA	NA
878	T107-33	107	33	2	Salt	98.5782	1.0924	0.2841	3.84512	NA	NA	NA
894	T107-34	107	34	2	Salt	96.7115	0.095	0.031	3.06452	NA	NA	NA
406	T107-35	107	35	2	Salt	97.5679	0.2102	0.0976	2.15369	NA	NA	NA
805	T108-11	108	11	2	Salt	98.8558	0.6771	0.2265	2.9894	NA	NA	NA
53	T108-12	108	12	2	Salt	96	0.2339	0.1243	1.88174	NA	NA	NA
795	T108-13	108	13	2	Salt	95.8926	0.6273	0.2937	2.13585	NA	NA	NA
724	T108-14	108	14	2	Salt	97.7214	0.6023	0.2088	2.88458	NA	NA	NA
472	T108-15	108	15	2	Salt	98.0039	0.6642	0.3486	1.90534	NA	NA	NA
489	T108-16	108	16	2	Salt	NA	NA	NA	NA	NA	NA	NA
108	T108-22	108	22	2	Salt	NA	NA	NA	NA	NA	NA	NA
902	T108-23	108	23	2	Salt	96.9466	0.4883	0.2493	1.95868	NA	NA	NA
35	T108-24	108	24	2	Salt	98.3871	1.1123	0.4818	2.30863	NA	NA	NA
679	T108-26	108	26	2	Salt	97.7391	0.9434	0.3476	2.71404	NA	NA	NA
148	T108-31	108	31	2	Salt	98.252	1.6609	0.5931	2.80037	NA	NA	NA
790	T108-32	108	32	2	Salt	99.0749	0.359	0.1606	2.23537	NA	NA	NA
728	T108-33	108	33	2	Salt	98.88	0.2914	0.138	2.11159	NA	NA	NA
464	T108-34	108	34	2	Salt	NA	0.6113	0.2427	2.51875	NA	NA	NA
51	T109-11	109	11	2	Salt	86.9795	1.3687	0.3542	3.8642	NA	NA	NA
67	T109-13	109	13	2	Salt	95.3368	0.3373	0.1151	2.9305	NA	NA	NA
492	T109-14	109	14	2	Salt	95.0805	0.3374	0.1358	2.48454	NA	NA	NA
46	T109-15	109	15	2	Salt	94.4134	0.9541	0.2145	4.44802	NA	NA	NA
292	T109-16	109	16	2	Salt	92.9552	0.4145	0.1348	3.07493	NA	NA	NA
371	T109-21	109	21	2	Salt	97.0206	0.4598	0.1893	2.42895	NA	NA	NA
372	T109-24	109	24	2	Salt	97.4609	0.5416	0.151	3.58675	NA	NA	NA
509	T109-25	109	25	2	Salt	94.7213	0.5113	0.1747	2.92673	NA	NA	NA
317	T109-26	109	26	2	Salt	NA	0.3033	0.1041	2.91354	NA	NA	NA
102	T109-31	109	31	2	Salt	95.8807	0.4672	0.1375	3.39782	NA	NA	NA
700	T109-33	109	33	2	Salt	91.7647	1.406	0.4215	3.33571	NA	NA	NA
205	T109-35	109	35	2	Salt	93.0417	1.0631	0.2669	3.98314	NA	NA	NA
68	T110-11	110	11	2	Salt	97.8894	0.2019	0.156	1.29423	NA	NA	NA
491	T110-12	110	12	2	Salt	95.6353	0.6838	0.1995	3.42757	NA	NA	NA
426	T110-13	110	13	2	Salt	98.7868	0.5477	0.194	2.8232	NA	NA	NA
682	T110-15	110	15	2	Salt	93.8144	1.0835	0.3993	2.7135	NA	NA	NA
187	T110-16	110	16	2	Salt	94.1581	0.2297	0.1065	2.15681	NA	NA	NA
476	T110-21	110	21	2	Salt	96.132	1.6062	0.5504	2.91824	NA	NA	NA
179	T110-22	110	22	2	Salt	NA	NA	NA	NA	NA	NA	NA
16	T110-24	110	24	2	Salt	97.0523	0.5423	0.2248	2.41237	NA	NA	NA
352	T110-25	110	25	2	Salt	89.0898	0.6345	0.2035	3.11794	NA	NA	NA
418	T110-31	110	31	2	Salt	91.2849	1.0924	0.402	2.71741	NA	NA	NA
637	T110-34	110	34	2	Salt	98.2475	0.8611	0.3431	2.50976	NA	NA	NA
369	T110-35	110	35	2	Salt	96.7514	0.3908	0.1243	3.14401	NA	NA	NA
462	T111-11	111	11	2	Salt	96.1538	0.2834	0.1358	2.08689	NA	NA	NA
218	T111-12	111	12	2	Salt	96.7153	0.5285	0.1677	3.15146	NA	NA	NA
443	T111-13	111	13	2	Salt	94.7464	1.2326	0.5257	2.34468	NA	NA	NA
833	T111-14	111	14	2	Salt	94.6108	1.0935	0.3421	3.19643	NA	NA	NA
893	T111-15	111	15	2	Salt	94.0644	0.7031	0.311	2.26077	NA	NA	NA
378	T111-21	111	21	2	Salt	86.4222	2.7233	0.8001	3.4037	NA	NA	NA
587	T111-23	111	23	2	Salt	81.8182	0.5475	0.2331	2.34878	NA	NA	NA
858	T111-24	111	24	2	Salt	94.7648	1.4068	0.5837	2.41014	NA	NA	NA
719	T111-25	111	25	2	Salt	94.9486	0.3077	0.1457	2.11187	NA	NA	NA
825	T111-26	111	26	2	Salt	97.9599	0.8357	0.3555	2.35077	NA	NA	NA
711	T111-33	111	33	2	Salt	97.9545	0.6061	0.2458	2.46583	NA	NA	NA
28	T112-11	112	11	2	Salt	96.4059	0.5913	0.2853	2.07256	NA	NA	NA
120	T112-12	112	12	2	Salt	93.2763	0.2975	0.1541	1.93056	NA	NA	NA
309	T112-13	112	13	2	Salt	90.9639	1.174	0.3189	3.6814	NA	NA	NA
819	T112-15	112	15	2	Salt	80.7247	0.6052	0.2047	2.95652	NA	NA	NA
306	T112-16	112	16	2	Salt	94.5652	0.2987	0.144	2.07431	NA	NA	NA
432	T112-21	112	21	2	Salt	96.5405	0.405	0.107	3.78505	NA	NA	NA
7	T112-22	112	22	2	Salt	94.5832	0.9971	0.3539	2.81746	NA	NA	NA
366	T112-23	112	23	2	Salt	92.6673	0.6057	0.1842	3.28827	NA	NA	NA
337	T112-24	112	24	2	Salt	96.8247	0.7233	0.1917	3.77308	NA	NA	NA
880	T112-26	112	26	2	Salt	96.7232	0.3601	0.2036	1.76866	NA	NA	NA
207	T112-31	112	31	2	Salt	93.4641	0.5922	0.1966	3.01221	NA	NA	NA
755	T112-32	112	32	2	Salt	96.254	0.5158	0.1717	3.00408	NA	NA	NA
793	T112-33	112	33	2	Salt	98.4545	0.9457	0.3205	2.9507	NA	NA	NA
2	T112-34	112	34	2	Salt	94.4998	0.5456	0.2228	2.44883	NA	NA	NA
737	T113-11	113	11	2	Salt	NA	NA	NA	NA	NA	NA	NA
718	T113-15	113	15	2	Salt	82.7815	1.4247	0.6035	2.36073	NA	NA	NA
525	T113-16	113	16	2	Salt	NA	NA	NA	NA	NA	NA	NA
350	T113-22	113	22	2	Salt	94.1493	0.2324	0.1461	1.59069	NA	NA	NA
58	T113-23	113	23	2	Salt	95.1102	1.6143	0.5597	2.88422	NA	NA	NA
357	T113-24	113	24	2	Salt	NA	0.3257	0.1126	2.89254	NA	NA	NA
815	T113-25	113	25	2	Salt	95.4749	0.4777	0.2184	2.18727	NA	NA	NA
259	T113-26	113	26	2	Salt	95.5238	0.2705	0.1246	2.17095	NA	NA	NA
344	T113-31	113	31	2	Salt	98.3945	0.1034	0.0504	2.05159	NA	NA	NA
557	T113-32	113	32	2	Salt	94.4596	1.348	0.6507	2.07162	NA	NA	NA
758	T113-33	113	33	2	Salt	94.8403	2.4371	0.7123	3.42145	NA	NA	NA
726	T113-34	113	34	2	Salt	95.3216	0.4839	0.1873	2.58356	NA	NA	NA
759	T113-35	113	35	2	Salt	90.4483	1.9779	0.6478	3.05326	NA	NA	NA
447	T114-11	114	11	2	Salt	97.1233	0.8093	0.3057	2.64737	NA	NA	NA
444	T114-12	114	12	2	Salt	97.9199	0.2355	0.0836	2.81699	NA	NA	NA
715	T114-14	114	14	2	Salt	99.8287	0.4505	0.2043	2.20509	NA	NA	NA
413	T114-15	114	15	2	Salt	94.4301	0.9341	0.2694	3.46733	NA	NA	NA
263	T114-21	114	21	2	Salt	98.6471	0.5802	0.1929	3.00778	NA	NA	NA
783	T114-22	114	22	2	Salt	94.969	0.2498	0.0862	2.89791	NA	NA	NA
75	T114-23	114	23	2	Salt	94.8405	0.8858	0.4303	2.05856	NA	NA	NA
382	T114-25	114	25	2	Salt	97.2561	1.6052	0.488	3.28934	NA	NA	NA
56	T114-26	114	26	2	Salt	92.1759	1.7967	0.3834	4.68623	NA	NA	NA
475	T114-31	114	31	2	Salt	92.4897	0.4364	0.1446	3.01798	NA	NA	NA
79	T114-32	114	32	2	Salt	97.3903	0.5063	0.1673	3.0263	NA	NA	NA
588	T114-33	114	33	2	Salt	94.0726	1.7369	0.6597	2.63286	NA	NA	NA
527	T114-35	114	35	2	Salt	NA	NA	NA	NA	NA	NA	NA
258	T115-11	115	11	2	Salt	97.8062	1.5769	0.3625	4.35007	NA	NA	NA
876	T115-12	115	12	2	Salt	98.8593	0.54	0.102	5.29412	NA	NA	NA
866	T115-14	115	14	2	Salt	7.22892	0.6986	0.1715	4.07347	NA	NA	NA
113	T115-15	115	15	2	Salt	NA	NA	NA	NA	NA	NA	NA
865	T115-16	115	16	2	Salt	98.2937	0.5199	0.1083	4.80055	NA	NA	NA
742	T115-22	115	22	2	Salt	97.3381	1.3605	0.186	7.31452	NA	NA	NA
365	T115-23	115	23	2	Salt	96.2249	0.9747	0.2454	3.97188	NA	NA	NA
83	T115-25	115	25	2	Salt	97.2425	0.8794	0.2029	4.33415	NA	NA	NA
601	T115-26	115	26	2	Salt	95.9276	1.5048	0.4774	3.15207	NA	NA	NA
151	T115-31	115	31	2	Salt	97.0812	1.1923	0.1928	6.18413	NA	NA	NA
355	T115-34	115	34	2	Salt	96.0905	1.5152	0.3954	3.83207	NA	NA	NA
224	T116-11	116	11	2	Salt	92.5	0.1124	0.0258	4.35659	NA	NA	NA
722	T116-12	116	12	2	Salt	90.3035	2.5376	0.6412	3.95758	NA	NA	NA
162	T116-13	116	13	2	Salt	95.1867	1.3507	0.3498	3.86135	NA	NA	NA
439	T116-14	116	14	2	Salt	94.709	0.2753	0.0861	3.19744	NA	NA	NA
381	T116-16	116	16	2	Salt	94.6535	1.0529	0.2765	3.80796	NA	NA	NA
541	T116-21	116	21	2	Salt	98.1783	1.1193	0.302	3.70629	NA	NA	NA
729	T116-22	116	22	2	Salt	96.1556	1.2597	0.3132	4.02203	NA	NA	NA
874	T116-23	116	23	2	Salt	93.4298	0.6604	NA	NA	NA	NA	NA
782	T116-24	116	24	2	Salt	95.7078	0.4351	NA	NA	NA	NA	NA
671	T116-25	116	25	2	Salt	96.6741	1.3412	0.4732	2.83432	NA	NA	NA
494	T116-26	116	26	2	Salt	96.0076	3.162	0.9252	3.41764	NA	NA	NA
726	T117-11	117	11	3	Control	NA	0.77	0.1564	4.92327	NA	NA	NA
207	T117-12	117	12	3	Control	NA	1.025	0.1919	5.34132	NA	NA	NA
207	T117-12	117	12	3	Control	NA	1.025	0.1919	5.34132	NA	NA	NA
902	T117-13	117	13	3	Control	98.9399	1.2254	0.2257	5.42933	NA	NA	NA
493	T117-14	117	14	3	Control	NA	1.148	0.265	4.33208	NA	NA	NA
763	T117-15	117	15	3	Control	98.9684	3.9861	0.4363	NA	NA	NA	NA
880	T117-16	117	16	3	Control	99.1678	4.1284	0.6105	6.76233	NA	NA	NA
62	T117-21	117	21	3	Control	98.8279	0.9651	0.1549	6.23047	NA	NA	NA
220	T117-24	117	24	3	Control	98.17	0.4602	0.0974	4.72485	NA	NA	NA
28	T117-25	117	25	3	Control	99.1485	1.5254	0.289	5.2782	NA	NA	NA
102	T117-31	117	31	3	Control	NA	2.992	0.4017	7.44834	NA	NA	NA
137	T117-32	117	32	3	Control	98.8577	1.4483	0.2254	6.42547	NA	NA	NA
407	T117-33	117	33	3	Control	98.9859	1.2067	0.1399	NA	NA	NA	NA
906	T117-35	117	35	3	Control	99.5223	5.0183	0.7579	6.62132	NA	NA	NA
75	T118-11	118	11	3	Control	99.716	5.6296	0.9084	6.19727	NA	NA	NA
626	T118-12	118	12	3	Control	99.3912	1.2191	0.25	4.8764	NA	NA	NA
1	T118-13	118	13	3	Control	98.7821	0.6279	0.1629	3.85451	NA	NA	NA
715	T118-14	118	14	3	Control	98.6316	1.6273	0.2692	6.04495	NA	NA	NA
298	T118-15	118	15	3	Control	NA	2.6522	0.3854	6.88168	NA	NA	NA
872	T118-16	118	16	3	Control	98.5843	8.6176	1.138	7.57258	NA	NA	NA
403	T118-23	118	23	3	Control	NA	1.3492	0.2256	5.9805	NA	NA	NA
81	T118-24	118	24	3	Control	99.2599	1.3994	0.1822	7.68057	NA	NA	NA
314	T118-25	118	25	3	Control	99.5383	4.3484	0.6725	6.46602	NA	NA	NA
694	T118-26	118	26	3	Control	NA	2.8025	0.2742	NA	NA	NA	NA
380	T118-32	118	32	3	Control	99.9151	1.2557	0.2606	4.8185	NA	NA	NA
853	T118-34	118	34	3	Control	NA	3.261	0.4951	6.58655	NA	NA	NA
878	T118-35	118	35	3	Control	99.6593	5.1951	0.8439	6.15606	NA	NA	NA
344	T119-11	119	11	3	Control	NA	NA	NA	NA	NA	NA	NA
48	T119-13	119	13	3	Control	NA	2.2813	0.4131	5.52239	NA	NA	NA
575	T119-15	119	15	3	Control	99.8681	4.875	0.5745	8.48564	NA	NA	NA
280	T119-16	119	16	3	Control	NA	NA	NA	NA	NA	NA	NA
874	T119-22	119	22	3	Control	99.5852	2.8361	0.3237	NA	NA	NA	NA
755	T119-24	119	24	3	Control	98.9693	0.9243	0.1644	5.62226	NA	NA	NA
103	T119-25	119	25	3	Control	99.7508	4.4881	0.6217	7.21908	NA	NA	NA
348	T119-26	119	26	3	Control	99.3289	6.9654	1.2868	5.41296	NA	NA	NA
148	T119-31	119	31	3	Control	99.4115	3.8632	0.4021	NA	NA	NA	NA
838	T119-32	119	32	3	Control	NA	2.7143	0.3502	7.75071	NA	NA	NA
390	T119-33	119	33	3	Control	NA	0.9722	0.1316	7.38754	NA	NA	NA
319	T119-34	119	34	3	Control	NA	NA	NA	NA	NA	NA	NA
557	T120-11	120	11	3	Control	98.7425	4.618	1.4705	3.14043	NA	NA	NA
306	T120-12	120	12	3	Control	96.646	0.2233	0.0953	2.34313	NA	NA	NA
317	T120-13	120	13	3	Control	98.6883	0.1621	0.0572	2.83392	NA	NA	NA
2	T120-16	120	16	3	Control	99.7758	5.3609	1.5145	3.53972	NA	NA	NA
535	T120-22	120	22	3	Control	98.2948	1.5388	0.3104	4.95747	NA	NA	NA
190	T120-23	120	23	3	Control	99.0494	0.3659	0.0777	4.70914	NA	NA	NA
494	T120-24	120	24	3	Control	99.2148	4.7168	0.9672	4.87676	NA	NA	NA
371	T120-25	120	25	3	Control	98.8397	2.354	0.6751	3.48689	NA	NA	NA
762	T120-26	120	26	3	Control	97.8466	0.9414	0.4036	2.33251	NA	NA	NA
253	T120-31	120	31	3	Control	NA	0.5909	0.1127	5.24312	NA	NA	NA
774	T120-32	120	32	3	Control	99.8583	1.7439	0.4539	3.84204	NA	NA	NA
193	T120-33	120	33	3	Control	99.2129	3.3171	0.4674	7.09692	NA	NA	NA
865	T120-34	120	34	3	Control	99.1558	1.0765	0.1912	5.63023	NA	NA	NA
754	T121-11	121	11	3	Control	97.8851	1.1482	0.3201	3.587	NA	NA	NA
385	T121-12	121	12	3	Control	98.2249	2.759	0.3272	8.43215	NA	NA	NA
31	T121-14	121	14	3	Control	98.4173	2.1175	0.3668	5.7729	NA	NA	NA
181	T121-15	121	15	3	Control	99.0357	2.5093	0.4734	5.30059	NA	NA	NA
136	T121-21	121	21	3	Control	NA	NA	NA	NA	NA	NA	NA
722	T121-22	121	22	3	Control	97.2491	3.7559	0.5617	6.68667	NA	NA	NA
820	T121-24	121	24	3	Control	99.0683	1.9319	0.4072	4.74435	NA	NA	NA
429	T121-25	121	25	3	Control	99.1206	5.5334	1.0873	5.08912	NA	NA	NA
106	T121-26	121	26	3	Control	97.0677	1.2431	0.3053	4.07173	NA	NA	NA
366	T121-31	121	31	3	Control	99.8219	1.5284	0.2575	5.93553	NA	NA	NA
881	T121-32	121	32	3	Control	98.4483	0.7584	0.1742	4.35362	NA	NA	NA
418	T121-35	121	35	3	Control	NA	NA	NA	NA	NA	NA	NA
391	T122-11	122	11	3	Control	NA	NA	NA	NA	NA	NA	NA
93	T122-13	122	13	3	Control	NA	0.2072	0.0547	3.78793	NA	NA	NA
307	T122-14	122	14	3	Control	NA	1.116	0.2589	4.31054	NA	NA	NA
791	T122-15	122	15	3	Control	99.7267	2.5923	0.4614	5.61834	NA	NA	NA
752	T122-16	122	16	3	Control	NA	8.1565	1.3756	5.92941	NA	NA	NA
22	T122-21	122	21	3	Control	99.4101	0.7256	0.2128	3.40977	NA	NA	NA
866	T122-23	122	23	3	Control	99.951	1.1025	0.2075	5.31325	NA	NA	NA
73	T122-24	122	24	3	Control	NA	2.0557	0.4384	4.6891	NA	NA	NA
83	T122-25	122	25	3	Control	NA	2.1286	0.4778	4.455	NA	NA	NA
304	T122-26	122	26	3	Control	99.7118	1.4132	0.3451	4.09504	NA	NA	NA
142	T122-31	122	31	3	Control	98.5011	0.6433	0.176	3.65511	NA	NA	NA
478	T122-32	122	32	3	Control	NA	0.843	0.2414	3.49213	NA	NA	NA
100	T122-33	122	33	3	Control	98.8617	1.8622	0.4877	3.81833	NA	NA	NA
259	T122-34	122	34	3	Control	99.2144	1.0268	0.3043	3.3743	NA	NA	NA
252	T122-35	122	35	3	Control	NA	2.4274	0.5789	4.19312	NA	NA	NA
434	T123-11	123	11	3	Control	NA	2.5028	0.4333	5.77614	NA	NA	NA
782	T123-12	123	12	3	Control	NA	1.0509	0.2564	4.09867	NA	NA	NA
458	T123-13	123	13	3	Control	NA	2.2177	0.47	4.71851	NA	NA	NA
758	T123-14	123	14	3	Control	99.586	1.5189	0.2672	5.68451	NA	NA	NA
684	T123-15	123	15	3	Control	NA	NA	NA	NA	NA	NA	NA
826	T123-16	123	16	3	Control	99.6892	0.7398	0.289	2.55986	NA	NA	NA
162	T123-21	123	21	3	Control	99.8584	0.7241	0.1783	4.06113	NA	NA	NA
231	T123-22	123	22	3	Control	99.7849	3.4211	0.6636	5.15536	NA	NA	NA
819	T123-23	123	23	3	Control	99.4129	4.2125	0.5963	7.0644	NA	NA	NA
11	T123-24	123	24	3	Control	99.6764	1.5565	0.3868	4.02404	NA	NA	NA
187	T123-25	123	25	3	Control	99.7745	3.7566	0.7484	5.01951	NA	NA	NA
439	T123-26	123	26	3	Control	99.3956	3.2849	1.0574	3.10658	NA	NA	NA
79	T123-31	123	31	3	Control	NA	1.7111	0.4117	4.15618	NA	NA	NA
70	T123-32	123	32	3	Control	99.2701	0.0654	0.0374	1.74866	NA	NA	NA
16	T123-33	123	33	3	Control	NA	1.9512	0.3074	6.34743	NA	NA	NA
473	T124-12	124	12	3	Control	98.7868	2.773	0.7409	3.74275	NA	NA	NA
637	T124-13	124	13	3	Control	98.7947	1.2457	0.2777	4.48578	NA	NA	NA
477	T124-14	124	14	3	Control	NA	0.2723	0.0587	4.63884	NA	NA	NA
293	T124-15	124	15	3	Control	98.5714	1.2048	0.4326	2.78502	NA	NA	NA
51	T124-16	124	16	3	Control	NA	1.4669	0.3668	3.99918	NA	NA	NA
772	T124-21	124	21	3	Control	98.6577	1.1549	0.3238	3.56671	NA	NA	NA
738	T124-23	124	23	3	Control	97.6894	1.3351	0.3863	3.45612	NA	NA	NA
825	T124-24	124	24	3	Control	99.4284	0.4709	0.1579	2.98227	NA	NA	NA
147	T124-26	124	26	3	Control	99.4521	1.3784	0.3858	3.57284	NA	NA	NA
369	T124-32	124	32	3	Control	99.9493	1.3142	0.3386	3.88128	NA	NA	NA
309	T124-33	124	33	3	Control	99.478	1.2944	0.3868	3.34643	NA	NA	NA
760	T124-34	124	34	3	Control	99.47	2.3368	0.6157	3.79535	NA	NA	NA
217	T124-35	124	35	3	Control	99.577	0.8944	0.3115	2.87127	NA	NA	NA
114	T125-11	125	11	3	Control	NA	0.9377	0.2271	4.12902	NA	NA	NA
689	T125-12	125	12	3	Control	NA	NA	NA	NA	NA	NA	NA
513	T125-15	125	15	3	Control	NA	1.2634	0.3766	3.35475	NA	NA	NA
205	T125-16	125	16	3	Control	99.2494	0.9817	0.3271	3.00122	NA	NA	NA
447	T125-21	125	21	3	Control	NA	2.0374	0.3934	5.17895	NA	NA	NA
77	T125-22	125	22	3	Control	NA	0.7667	0.1738	4.41139	NA	NA	NA
841	T125-23	125	23	3	Control	NA	0.2681	0.0641	4.18253	NA	NA	NA
431	T125-24	125	24	3	Control	99.7673	0.2822	0.0609	4.63383	NA	NA	NA
742	T125-25	125	25	3	Control	NA	2.691	0.5709	4.71361	NA	NA	NA
867	T125-31	125	31	3	Control	NA	1.6227	0.3428	4.73366	NA	NA	NA
724	T125-32	125	32	3	Control	NA	1.7551	0.2993	5.86402	NA	NA	NA
56	T125-34	125	34	3	Control	96.5291	2.5064	0.3851	6.50844	NA	NA	NA
459	T125-35	125	35	3	Control	NA	1.3141	0.3829	3.43197	NA	NA	NA
836	T126-12	126	12	3	Control	100	1.5247	0.2778	5.48848	NA	NA	NA
427	T126-13	126	13	3	Control	NA	3.062	0.3277	NA	NA	NA	NA
104	T126-14	126	14	3	Control	NA	3.497	0.7095	4.92882	NA	NA	NA
649	T126-21	126	21	3	Control	99.4536	1.422	0.3737	3.80519	NA	NA	NA
541	T126-22	126	22	3	Control	97.3214	0.5183	0.0994	5.21429	NA	NA	NA
180	T126-23	126	23	3	Control	99.6693	1.7929	0.3953	4.53554	NA	NA	NA
96	T126-24	126	24	3	Control	NA	1.6221	0.3055	5.30966	NA	NA	NA
262	T126-26	126	26	3	Control	NA	3.0465	0.5884	5.1776	NA	NA	NA
365	T126-31	126	31	3	Control	99.6499	1.8792	0.3526	5.32955	NA	NA	NA
18	T126-32	126	32	3	Control	NA	3.1735	0.4513	7.03191	NA	NA	NA
482	T126-33	126	33	3	Control	NA	NA	NA	NA	NA	NA	NA
360	T126-34	126	34	3	Control	99.631	2.1324	0.4042	5.27561	NA	NA	NA
291	T126-35	126	35	3	Control	NA	2.0908	0.4442	4.70689	NA	NA	NA
805	T127-11	127	11	3	Control	98.9053	1.94	0.2818	6.88432	NA	NA	NA
132	T127-12	127	12	3	Control	98.7238	0.6542	0.1236	5.29288	NA	NA	NA
90	T127-13	127	13	3	Control	97.741	0.2707	0.0369	7.33604	NA	NA	NA
831	T127-14	127	14	3	Control	NA	1.519	0.2661	5.70838	NA	NA	NA
107	T127-15	127	15	3	Control	NA	NA	NA	NA	NA	NA	NA
7	T127-23	127	23	3	Control	99.5313	1.4598	0.2449	5.9608	NA	NA	NA
588	T127-24	127	24	3	Control	99.5689	3.3537	0.4952	6.77242	NA	NA	NA
811	T127-25	127	25	3	Control	98.8497	4.7737	0.5135	NA	NA	NA	NA
5	T127-26	127	26	3	Control	NA	NA	NA	NA	NA	NA	NA
66	T127-32	127	32	3	Control	99.287	1.3596	0.1627	8.35648	NA	NA	NA
82	T127-33	127	33	3	Control	99.0513	1.0572	0.3376	3.13152	NA	NA	NA
488	T127-34	127	34	3	Control	98.7432	1.727	0.3025	5.70909	NA	NA	NA
743	T128-13	128	13	3	Control	97.7783	2.3761	0.558	4.25824	NA	NA	NA
266	T128-14	128	14	3	Control	99.4317	5.62	1.0951	5.13195	NA	NA	NA
281	T128-15	128	15	3	Control	98.9005	2.6684	0.4067	6.5611	NA	NA	NA
379	T128-16	128	16	3	Control	99.7861	3.8148	0.4912	7.76629	NA	NA	NA
267	T128-21	128	21	3	Control	99.7807	0.7005	0.1753	3.99601	NA	NA	NA
597	T128-22	128	22	3	Control	NA	3.3235	0.5054	6.57598	NA	NA	NA
4	T128-23	128	23	3	Control	99.4499	0.93	0.1867	4.98125	NA	NA	NA
795	T128-25	128	25	3	Control	98.4263	NA	0.7542	NA	NA	NA	NA
451	T128-26	128	26	3	Control	99.4479	0.9516	0.1724	5.51972	NA	NA	NA
475	T128-31	128	31	3	Control	98.8868	0.9413	0.1792	5.25279	NA	NA	NA
213	T128-32	128	32	3	Control	NA	NA	NA	NA	NA	NA	NA
690	T128-34	128	34	3	Control	98.8055	0.4322	0.1014	4.26233	NA	NA	NA
186	T128-35	128	35	3	Control	98.8108	2.9769	0.5667	5.25304	NA	NA	NA
311	T129-11	129	11	3	Control	99.294	1.1771	0.2836	4.15056	NA	NA	NA
711	T129-12	129	12	3	Control	99.3564	1.8904	0.5324	3.55071	NA	NA	NA
868	T129-13	129	13	3	Control	NA	4.185	0.6497	6.44143	NA	NA	NA
460	T129-14	129	14	3	Control	99.734	4.0325	0.7332	5.49986	NA	NA	NA
779	T129-15	129	15	3	Control	NA	NA	NA	NA	NA	NA	NA
144	T129-16	129	16	3	Control	NA	2.8547	0.5902	4.83683	NA	NA	NA
325	T129-22	129	22	3	Control	NA	NA	0.3513	NA	NA	NA	NA
285	T129-23	129	23	3	Control	99.6364	1.8106	NA	NA	NA	NA	NA
886	T129-24	129	24	3	Control	NA	NA	NA	NA	NA	NA	NA
771	T129-25	129	25	3	Control	99.8675	5.6902	1.0637	5.34944	NA	NA	NA
334	T129-26	129	26	3	Control	NA	5.2738	0.7398	7.12868	NA	NA	NA
312	T129-32	129	32	3	Control	99.3214	4.0379	0.7829	5.15762	NA	NA	NA
815	T129-33	129	33	3	Control	98.2123	0.124	0.0437	2.83753	NA	NA	NA
527	T129-34	129	34	3	Control	NA	2.3603	0.6018	3.92207	NA	NA	NA
84	T129-35	129	35	3	Control	99.7374	1.5286	0.3869	3.95089	NA	NA	NA
113	T130-13	130	13	3	Control	99.758	0.3603	0.1283	2.80826	NA	NA	NA
781	T130-14	130	14	3	Control	99.3968	0.5147	0.1335	3.85543	NA	NA	NA
151	T130-15	130	15	3	Control	NA	3.9598	0.6533	6.06123	NA	NA	NA
618	T130-16	130	16	3	Control	99.5493	4.451	1.1592	3.83972	NA	NA	NA
624	T130-21	130	21	3	Control	99.916	1.1746	0.3131	3.75152	NA	NA	NA
716	T130-22	130	22	3	Control	99.3485	2.8568	0.6182	4.62116	NA	NA	NA
446	T130-23	130	23	3	Control	NA	0.1301	0.0334	3.89521	NA	NA	NA
394	T130-25	130	25	3	Control	99.3061	1.5898	0.4202	3.78344	NA	NA	NA
675	T130-26	130	26	3	Control	NA	NA	NA	NA	NA	NA	NA
352	T130-31	130	31	3	Control	98.7654	0.5994	0.2066	2.90126	NA	NA	NA
833	T130-32	130	32	3	Control	NA	4.6701	0.6655	7.01743	NA	NA	NA
786	T130-34	130	34	3	Control	NA	1.3457	0.2865	4.69703	NA	NA	NA
89	T130-35	130	35	3	Control	NA	1.6278	0.3979	4.09098	NA	NA	NA
417	T131-11	131	11	3	Control	98.9318	4.3422	0.7497	5.79192	NA	NA	NA
378	T131-12	131	12	3	Control	99.0693	4.1533	0.5432	7.64599	NA	NA	NA
54	T131-13	131	13	3	Control	NA	NA	NA	NA	NA	NA	NA
463	T131-14	131	14	3	Control	99.5626	2.4982	0.5007	4.98941	NA	NA	NA
441	T131-15	131	15	3	Control	99.9265	1.9264	0.3278	5.87675	NA	NA	NA
558	T131-16	131	16	3	Control	99.6373	1.7573	0.3569	4.92379	NA	NA	NA
792	T131-22	131	22	3	Control	99.3464	4.6243	0.9611	4.81147	NA	NA	NA
616	T131-23	131	23	3	Control	NA	3.2905	0.6525	5.04291	NA	NA	NA
466	T131-25	131	25	3	Control	99.7329	1.525	0.2952	5.16599	NA	NA	NA
818	T131-26	131	26	3	Control	NA	0.7098	0.1165	6.0927	NA	NA	NA
258	T131-31	131	31	3	Control	NA	NA	NA	NA	NA	NA	NA
402	T131-34	131	34	3	Control	97.0706	0.105	0.039	2.69231	NA	NA	NA
110	T131-35	131	35	3	Control	98.6379	1.5855	0.3731	4.24953	NA	NA	NA
777	T132-11	132	11	3	Control	NA	2.1689	0.3182	6.81615	NA	NA	NA
854	T132-12	132	12	3	Control	NA	1.7168	0.2275	7.54637	NA	NA	NA
349	T132-13	132	13	3	Control	99.8846	1.7917	0.2928	6.11919	NA	NA	NA
256	T132-14	132	14	3	Control	99.8412	2.8751	0.3729	7.71011	NA	NA	NA
368	T132-15	132	15	3	Control	99.1866	1.6454	0.3785	4.34716	NA	NA	NA
443	T132-16	132	16	3	Control	99.2687	0.794	0.2086	3.80633	NA	NA	NA
702	T132-21	132	21	3	Control	99.3307	2.5777	0.4017	6.41698	NA	NA	NA
783	T132-22	132	22	3	Control	99.0203	0.7857	0.1384	5.67702	NA	NA	NA
436	T132-24	132	24	3	Control	99.3997	2.098	0.3238	6.47931	NA	NA	NA
834	T132-26	132	26	3	Control	99.5774	3.3866	0.5755	5.88462	NA	NA	NA
425	T132-31	132	31	3	Control	99.4296	1.3251	0.2271	5.83487	NA	NA	NA
67	T132-32	132	32	3	Control	97.6167	1.2604	0.2553	4.93694	NA	NA	NA
614	T132-33	132	33	3	Control	99.2181	3.3061	0.5614	5.88903	NA	NA	NA
192	T132-34	132	34	3	Control	97.8784	1.1277	0.191	5.90419	NA	NA	NA
761	T133-11	133	11	3	Control	NA	NA	NA	NA	NA	NA	NA
426	T133-12	133	12	3	Control	NA	2.6081	0.3255	8.0126	NA	NA	NA
372	T133-13	133	13	3	Control	NA	NA	NA	NA	NA	NA	NA
793	T133-14	133	14	3	Control	NA	3.754	0.4371	NA	NA	NA	NA
491	T133-15	133	15	3	Control	NA	NA	NA	NA	NA	NA	NA
330	T133-16	133	16	3	Control	NA	1.4531	0.2763	5.25914	NA	NA	NA
700	T133-21	133	21	3	Control	NA	2.6514	0.3434	7.72103	NA	NA	NA
862	T133-22	133	22	3	Control	NA	0.4792	0.0914	5.24289	NA	NA	NA
333	T133-23	133	23	3	Control	NA	3.1764	0.3862	8.22475	NA	NA	NA
105	T133-25	133	25	3	Control	NA	NA	NA	NA	NA	NA	NA
381	T133-33	133	33	3	Control	NA	2.3766	0.4493	5.28956	NA	NA	NA
336	T133-34	133	34	3	Control	99.45	2.8958	0.3442	8.41313	NA	NA	NA
13	T133-35	133	35	3	Control	92.2652	1.1885	0.2921	4.06881	NA	NA	NA
160	T134-11	134	11	3	Control	NA	NA	NA	NA	NA	NA	NA
423	T134-12	134	12	3	Control	NA	NA	NA	NA	NA	NA	NA
238	T134-13	134	13	3	Control	NA	2.6922	0.4994	5.39087	NA	NA	NA
778	T134-14	134	14	3	Control	NA	NA	NA	NA	NA	NA	NA
19	T134-16	134	16	3	Control	99.0741	5.8511	1.113	5.25705	NA	NA	NA
654	T134-21	134	21	3	Control	98.8053	2.5159	0.337	7.46558	NA	NA	NA
179	T134-22	134	22	3	Control	NA	NA	0.1619	NA	NA	NA	NA
405	T134-23	134	23	3	Control	98.6337	0.2449	0.0574	4.26655	NA	NA	NA
554	T134-24	134	24	3	Control	NA	NA	NA	NA	NA	NA	NA
239	T134-25	134	25	3	Control	98.9708	0.7535	NA	NA	NA	NA	NA
156	T134-26	134	26	3	Control	97.8631	5.2556	0.5343	NA	NA	NA	NA
533	T134-31	134	31	3	Control	NA	0.9838	0.2265	4.34349	NA	NA	NA
322	T134-32	134	32	3	Control	99.7851	0.6871	0.1716	4.00408	NA	NA	NA
202	T134-34	134	34	3	Control	97.3386	1.7745	0.3601	4.9278	NA	NA	NA
583	T134-35	134	35	3	Control	96.2108	5.8915	0.9571	6.15557	NA	NA	NA
406	T135-11	135	11	3	Control	99.6115	3.6142	0.9577	3.77383	NA	NA	NA
692	T135-12	135	12	3	Control	99.6953	1.4056	0.3763	3.73532	NA	NA	NA
559	T135-16	135	16	3	Control	99.208	4.8072	0.9853	4.87892	NA	NA	NA
682	T135-21	135	21	3	Control	NA	2.7737	0.6275	4.42024	NA	NA	NA
35	T135-23	135	23	3	Control	98.8563	0.6836	0.2006	3.40778	NA	NA	NA
302	T135-26	135	26	3	Control	99.4254	4.5461	1.0107	4.49797	NA	NA	NA
413	T135-31	135	31	3	Control	NA	NA	NA	NA	NA	NA	NA
387	T135-32	135	32	3	Control	NA	NA	NA	NA	NA	NA	NA
382	T135-33	135	33	3	Control	NA	1.1865	0.378	3.13889	NA	NA	NA
737	T136-11	136	11	3	Control	98.8103	1.6497	0.3727	4.42635	NA	NA	NA
69	T136-12	136	12	3	Control	99.5533	0.4563	0.1211	3.76796	NA	NA	NA
263	T136-13	136	13	3	Control	99.6964	7.6222	1.2168	6.26414	NA	NA	NA
318	T136-14	136	14	3	Control	NA	NA	NA	NA	NA	NA	NA
523	T136-16	136	16	3	Control	99.4935	2.5011	0.5039	4.96348	NA	NA	NA
483	T136-21	136	21	3	Control	99.2987	0.3588	0.1238	2.89822	NA	NA	NA
520	T136-22	136	22	3	Control	99.6384	4.7264	0.9702	4.87157	NA	NA	NA
727	T136-24	136	24	3	Control	98.7734	0.8063	0.2849	2.83012	NA	NA	NA
159	T136-25	136	25	3	Control	99.6572	4.2662	0.9899	4.30973	NA	NA	NA
534	T136-26	136	26	3	Control	99.8268	0.3542	0.0951	3.7245	NA	NA	NA
600	T136-31	136	31	3	Control	NA	3.581	0.7087	5.05291	NA	NA	NA
595	T136-33	136	33	3	Control	99.5238	2.4067	0.6327	3.80386	NA	NA	NA
95	T136-34	136	34	3	Control	NA	NA	NA	NA	NA	NA	NA
236	T137-12	137	12	3	Control	98.4601	2.1037	0.2855	7.36848	NA	NA	NA
399	T137-13	137	13	3	Control	NA	4.5508	0.8897	5.11498	NA	NA	NA
65	T137-14	137	14	3	Control	99.6862	4.7724	0.6456	7.39219	NA	NA	NA
729	T137-15	137	15	3	Control	98.6564	3.4928	0.6546	5.33578	NA	NA	NA
178	T137-21	137	21	3	Control	99.0244	1.2851	0.2146	5.98835	NA	NA	NA
183	T137-22	137	22	3	Control	99.3339	1.5963	0.3541	4.50805	NA	NA	NA
68	T137-23	137	23	3	Control	99.5481	1.0403	0.2751	3.78153	NA	NA	NA
681	T137-24	137	24	3	Control	98.7509	1.1115	0.3043	3.65265	NA	NA	NA
24	T137-25	137	25	3	Control	98.7777	1.1469	0.2894	3.96303	NA	NA	NA
858	T137-26	137	26	3	Control	99.1436	5.9835	0.8306	7.20383	NA	NA	NA
728	T137-32	137	32	3	Control	NA	0.6573	0.1459	4.50514	NA	NA	NA
808	T137-33	137	33	3	Control	NA	0.6432	0.1411	4.55847	NA	NA	NA
303	T137-34	137	34	3	Control	99.5238	0.1002	0.0331	3.02719	NA	NA	NA
829	T137-35	137	35	3	Control	96.25	0.0234	0.0193	1.21244	NA	NA	NA
277	T138-11	138	11	3	Control	NA	2.3981	0.5824	4.11762	NA	NA	NA
363	T138-12	138	12	3	Control	NA	NA	NA	NA	NA	NA	NA
887	T138-13	138	13	3	Control	NA	3.6189	0.7024	5.15219	NA	NA	NA
224	T138-14	138	14	3	Control	98.9394	0.6406	0.1919	3.3382	NA	NA	NA
707	T138-16	138	16	3	Control	NA	2.5444	0.6398	3.97687	NA	NA	NA
342	T138-21	138	21	3	Control	NA	2.811	0.7003	4.01399	NA	NA	NA
876	T138-22	138	22	3	Control	NA	1.4989	0.2507	5.97886	NA	NA	NA
145	T138-24	138	24	3	Control	99.6364	0.841	0.1767	4.75948	NA	NA	NA
903	T138-25	138	25	3	Control	NA	6.1071	1.0895	5.60542	NA	NA	NA
590	T138-31	138	31	3	Control	NA	2.5372	0.5448	4.65712	NA	NA	NA
799	T138-32	138	32	3	Control	NA	5.7223	1.1157	5.12889	NA	NA	NA
894	T138-33	138	33	3	Control	NA	0.2582	0.0662	3.9003	NA	NA	NA
432	T138-34	138	34	3	Control	NA	1.8322	0.4558	4.01975	NA	NA	NA
509	T138-35	138	35	3	Control	NA	2.3785	0.419	5.67661	NA	NA	NA
710	T139-11	139	11	3	Control	98.8979	2.2949	0.3207	7.15591	NA	NA	NA
323	T139-13	139	13	3	Control	99.7687	4.7054	0.756	6.22407	NA	NA	NA
120	T139-14	139	14	3	Control	99.8439	1.8399	0.305	6.03246	NA	NA	NA
492	T139-15	139	15	3	Control	99.8761	0.5808	0.1524	3.81102	NA	NA	NA
411	T139-21	139	21	3	Control	NA	1.1696	0.2679	4.36581	NA	NA	NA
704	T139-23	139	23	3	Control	NA	2.4967	0.3842	6.49844	NA	NA	NA
679	T139-25	139	25	3	Control	NA	0.4617	0.0928	4.97522	NA	NA	NA
109	T139-26	139	26	3	Control	99.0251	2.3301	0.3638	6.40489	NA	NA	NA
891	T139-32	139	32	3	Control	99.6189	0.9594	0.1675	5.72776	NA	NA	NA
457	T139-34	139	34	3	Control	98.9992	0.6192	0.1284	4.82243	NA	NA	NA
218	T139-35	139	35	3	Control	NA	1.6206	0.273	5.93626	NA	NA	NA
489	T140-11	140	11	3	Control	NA	NA	NA	NA	NA	NA	NA
676	T140-12	140	12	3	Control	99.9056	5.2162	0.7726	6.75149	NA	NA	NA
671	T140-13	140	13	3	Control	100	3.1968	0.6973	4.58454	NA	NA	NA
420	T140-14	140	14	3	Control	NA	NA	NA	NA	NA	NA	NA
464	T140-15	140	15	3	Control	NA	1.385	0.342	4.04971	NA	NA	NA
328	T140-21	140	21	3	Control	99.5328	2.2268	0.3542	6.28684	NA	NA	NA
719	T140-23	140	23	3	Control	NA	3.0171	0.8125	3.71335	NA	NA	NA
383	T140-24	140	24	3	Control	NA	2.2048	0.5696	3.87079	NA	NA	NA
898	T140-25	140	25	3	Control	NA	4.3805	1.385	3.16282	NA	NA	NA
350	T140-26	140	26	3	Control	99.9079	0.2729	0.1112	2.45414	NA	NA	NA
283	T140-31	140	31	3	Control	NA	1.8036	0.2268	7.95238	NA	NA	NA
476	T140-32	140	32	3	Control	NA	3.1269	0.5826	5.36715	NA	NA	NA
504	T140-33	140	33	3	Control	NA	0.5878	0.1744	3.37041	NA	NA	NA
115	T140-35	140	35	3	Control	NA	3.5144	0.7517	4.67527	NA	NA	NA
899	T141-11	141	11	3	Control	98.3014	0.8518	0.1713	4.97256	NA	NA	NA
601	T141-12	141	12	3	Control	98.7584	1.8664	0.3778	4.94018	NA	NA	NA
388	T141-13	141	13	3	Control	99.2666	1.7118	0.3054	5.60511	NA	NA	NA
356	T141-14	141	14	3	Control	NA	NA	NA	NA	NA	NA	NA
479	T141-15	141	15	3	Control	NA	0.5413	0.1123	4.82012	NA	NA	NA
161	T141-21	141	21	3	Control	NA	NA	NA	NA	NA	NA	NA
714	T141-22	141	22	3	Control	99.8836	6.1755	0.7396	8.34978	NA	NA	NA
357	T141-23	141	23	3	Control	98.4071	0.361	0.0776	4.65206	NA	NA	NA
158	T141-25	141	25	3	Control	99.5667	2.0834	0.2715	7.67366	NA	NA	NA
46	T141-26	141	26	3	Control	99.3071	2.4761	0.399	6.20576	NA	NA	NA
844	T141-31	141	31	3	Control	99.0845	2.1245	0.4138	5.13412	NA	NA	NA
587	T141-32	141	32	3	Control	97.6331	2.2057	0.3896	5.66145	NA	NA	NA
337	T141-33	141	33	3	Control	98.9955	2.8887	0.3388	NA	NA	NA	NA
802	T141-34	141	34	3	Control	98.9802	4.2265	0.8704	4.85581	NA	NA	NA
759	T141-35	141	35	3	Control	99.6925	10.5149	1.7058	6.1642	NA	NA	NA
131	T142-12	142	12	3	Control	NA	1.8934	0.3815	4.96304	NA	NA	NA
770	T142-13	142	13	3	Control	NA	2.4747	0.4197	5.89635	NA	NA	NA
644	T142-15	142	15	3	Control	99.7712	0.8551	0.2435	3.5117	NA	NA	NA
525	T142-16	142	16	3	Control	NA	NA	NA	NA	NA	NA	NA
297	T142-21	142	21	3	Control	NA	4.1172	0.7923	5.19652	NA	NA	NA
812	T142-22	142	22	3	Control	NA	NA	NA	NA	NA	NA	NA
184	T142-23	142	23	3	Control	NA	3.8372	0.9238	4.15371	NA	NA	NA
339	T142-24	142	24	3	Control	NA	0.1568	0.0571	2.74606	NA	NA	NA
320	T142-25	142	25	3	Control	NA	4.4518	0.9001	4.94589	NA	NA	NA
55	T142-26	142	26	3	Control	99.1444	2.1621	0.6227	3.47214	NA	NA	NA
61	T142-31	142	31	3	Control	NA	4.0098	0.6047	6.63106	NA	NA	NA
12	T142-32	142	32	3	Control	NA	NA	NA	NA	NA	NA	NA
907	T142-33	142	33	3	Control	NA	0.354	0.1352	2.61834	NA	NA	NA
893	T142-34	142	34	3	Control	NA	6.1433	1.299	4.72925	NA	NA	NA
305	T142-35	142	35	3	Control	98.7027	0.5061	0.1684	3.00534	NA	NA	NA
472	T143-11	143	11	3	Control	99.7947	5.7952	0.8315	6.96957	NA	NA	NA
397	T143-12	143	12	3	Control	99.1304	4.6953	0.7465	6.28975	NA	NA	NA
288	T143-15	143	15	3	Control	NA	0.166	0.0398	4.17085	NA	NA	NA
790	T143-21	143	21	3	Control	99.4334	5.6173	0.7851	7.15488	NA	NA	NA
195	T143-22	143	22	3	Control	99.7125	2.8669	0.4307	6.65637	NA	NA	NA
332	T143-23	143	23	3	Control	NA	NA	NA	NA	NA	NA	NA
481	T143-24	143	24	3	Control	NA	3.6026	0.5302	6.79479	NA	NA	NA
30	T143-26	143	26	3	Control	NA	6.5761	0.8644	7.6077	NA	NA	NA
329	T143-31	143	31	3	Control	99.9481	6.9394	0.886	7.83228	NA	NA	NA
108	T143-32	143	32	3	Control	NA	1.969	0.2934	6.71097	NA	NA	NA
341	T143-33	143	33	3	Control	99.7724	6.5144	0.898	7.25434	NA	NA	NA
292	T143-34	143	34	3	Control	NA	3.0337	0.4596	6.60074	NA	NA	NA
367	T143-35	143	35	3	Control	99.2382	4.6309	0.8155	5.6786	NA	NA	NA
53	T144-11	144	11	3	Control	NA	NA	NA	NA	NA	NA	NA
206	T144-12	144	12	3	Control	99.8432	6.4975	0.6533	NA	NA	NA	NA
343	T144-14	144	14	3	Control	NA	NA	0.2591	NA	NA	NA	NA
687	T144-15	144	15	3	Control	99.3089	0.9142	NA	NA	NA	NA	NA
462	T144-16	144	16	3	Control	99.1731	0.7458	0.1622	4.59803	NA	NA	NA
58	T144-23	144	23	3	Control	98.7607	2.9804	0.5392	5.52745	NA	NA	NA
430	T144-24	144	24	3	Control	99.4139	4.4971	0.6189	7.26628	NA	NA	NA
101	T144-25	144	25	3	Control	99.6158	5.4468	0.6984	7.79897	NA	NA	NA
71	T144-26	144	26	3	Control	99.2758	6.9881	1.4773	4.73032	NA	NA	NA
270	T144-32	144	32	3	Control	99.4044	2.7234	0.3417	7.97015	NA	NA	NA
669	T144-33	144	33	3	Control	99.1649	5.1115	0.8731	5.85443	NA	NA	NA
355	T145-11	145	11	3	Control	99.5812	1.0067	0.1843	5.46229	NA	NA	NA
803	T145-12	145	12	3	Control	99.8295	7.9256	1.1263	7.03685	NA	NA	NA
794	T145-14	145	14	3	Control	99.6129	3.3002	0.6462	5.10709	NA	NA	NA
247	T145-15	145	15	3	Control	NA	NA	NA	NA	NA	NA	NA
40	T145-16	145	16	3	Control	99.4692	1.6926	0.3162	5.35294	NA	NA	NA
718	T145-21	145	21	3	Control	NA	4.6826	0.8189	5.71816	NA	NA	NA
444	T145-22	145	22	3	Control	NA	NA	NA	NA	NA	NA	NA
117	T145-23	145	23	3	Control	99.1361	0.9341	0.1498	6.23565	NA	NA	NA
668	T145-24	145	24	3	Control	NA	NA	NA	NA	NA	NA	NA
15	T145-25	145	25	3	Control	98.864	7.6611	1.2538	6.1103	NA	NA	NA
584	T145-26	145	26	3	Control	NA	NA	NA	NA	NA	NA	NA
819	T146-11	146	11	3	Salt	74.2658	1.2538	0.3214	3.90106	NA	NA	NA
494	T146-12	146	12	3	Salt	NA	NA	NA	NA	NA	NA	NA
584	T146-14	146	14	3	Salt	73.3663	2.2561	0.5904	3.82131	NA	NA	NA
743	T146-15	146	15	3	Salt	92.3631	2.1425	0.6074	3.52733	NA	NA	NA
624	T146-21	146	21	3	Salt	81.0022	0.8025	0.1758	4.56485	NA	NA	NA
464	T146-23	146	23	3	Salt	95.486	2.4872	0.4376	5.68373	NA	NA	NA
355	T146-24	146	24	3	Salt	95.2899	2.2643	0.3399	6.66167	NA	NA	NA
147	T146-25	146	25	3	Salt	NA	3.9115	0.8954	4.36844	NA	NA	NA
682	T146-31	146	31	3	Salt	NA	2.0454	0.3855	5.30584	NA	NA	NA
763	T146-32	146	32	3	Salt	72.6111	2.42	0.4298	5.63053	NA	NA	NA
443	T146-33	146	33	3	Salt	93.8824	0.7115	0.1782	3.9927	NA	NA	NA
413	T146-34	146	34	3	Salt	NA	NA	NA	NA	NA	NA	NA
328	T146-35	146	35	3	Salt	95.0851	0.6179	0.1458	4.238	NA	NA	NA
253	T147-11	147	11	3	Salt	92.2449	0.2372	0.0993	2.38872	NA	NA	NA
681	T147-13	147	13	3	Salt	97.5484	0.6747	0.2462	2.74045	NA	NA	NA
601	T147-15	147	15	3	Salt	93.262	2.0453	0.5784	3.53613	NA	NA	NA
113	T147-21	147	21	3	Salt	70.1754	0.8703	0.2411	3.60971	NA	NA	NA
4	T147-22	147	22	3	Salt	NA	0.8668	0.2572	3.37014	NA	NA	NA
616	T147-23	147	23	3	Salt	75.377	2.8438	0.6148	4.62557	NA	NA	NA
144	T147-24	147	24	3	Salt	94.4117	1.1282	0.3954	2.85331	NA	NA	NA
366	T147-25	147	25	3	Salt	95.7055	1.5573	0.3693	4.2169	NA	NA	NA
754	T147-26	147	26	3	Salt	94.4219	1.478	0.4397	3.36138	NA	NA	NA
588	T147-31	147	31	3	Salt	83.2577	0.5211	0.1498	3.47864	NA	NA	NA
183	T147-32	147	32	3	Salt	78.0523	0.6067	0.2099	2.89042	NA	NA	NA
509	T147-33	147	33	3	Salt	71.1665	1.2125	0.2707	4.47913	NA	NA	NA
803	T147-35	147	35	3	Salt	85.7911	1.8531	0.5051	3.66878	NA	NA	NA
559	T148-12	148	12	3	Salt	97.4944	1.5902	0.3114	5.10662	NA	NA	NA
772	T148-13	148	13	3	Salt	87.6552	3.502	0.6259	5.59514	NA	NA	NA
866	T148-14	148	14	3	Salt	99.9184	2.286	0.3446	6.63378	NA	NA	NA
187	T148-15	148	15	3	Salt	95.8095	2.2675	0.5302	4.27669	NA	NA	NA
357	T148-22	148	22	3	Salt	NA	NA	NA	NA	NA	NA	NA
493	T148-23	148	23	3	Salt	82.6916	3.535	0.4436	7.96889	NA	NA	NA
323	T148-24	148	24	3	Salt	93.5612	3.8322	0.631	6.07322	NA	NA	NA
781	T148-25	148	25	3	Salt	94.6103	2.0771	0.3591	5.78418	NA	NA	NA
106	T148-26	148	26	3	Salt	96.133	0.7827	0.2135	3.66604	NA	NA	NA
352	T148-31	148	31	3	Salt	87.4862	1.646	0.341	4.82698	NA	NA	NA
317	T148-32	148	32	3	Salt	NA	NA	NA	NA	NA	NA	NA
477	T148-33	148	33	3	Salt	94.2288	5.6105	0.9911	5.66088	NA	NA	NA
724	T148-34	148	34	3	Salt	85.9525	3.1722	0.4989	6.35839	NA	NA	NA
66	T148-35	148	35	3	Salt	95.3536	1.7915	0.4791	3.7393	NA	NA	NA
305	T149-11	149	11	3	Salt	85.3104	0.5406	0.1511	3.57776	NA	NA	NA
614	T149-12	149	12	3	Salt	NA	4.5885	1.0141	4.5247	NA	NA	NA
46	T149-13	149	13	3	Salt	94.5664	2.7367	0.5221	5.24172	NA	NA	NA
447	T149-14	149	14	3	Salt	92.4286	2.4133	0.4795	5.03295	NA	NA	NA
554	T149-15	149	15	3	Salt	94.6835	0.4548	0.1327	3.42728	NA	NA	NA
262	T149-21	149	21	3	Salt	91.5794	2.4691	0.3595	6.86815	NA	NA	NA
292	T149-22	149	22	3	Salt	92.5042	2.3173	0.3341	6.93595	NA	NA	NA
115	T149-23	149	23	3	Salt	87.2762	1.5586	0.3212	4.85243	NA	NA	NA
795	T149-24	149	24	3	Salt	89.5225	2.7533	0.774	3.55724	NA	NA	NA
371	T149-25	149	25	3	Salt	95.4797	0.4	0.1464	2.73224	NA	NA	NA
862	T149-26	149	26	3	Salt	96.7888	2.2726	0.4667	4.86951	NA	NA	NA
417	T149-32	149	32	3	Salt	64.7858	2.9001	0.3864	7.50543	NA	NA	NA
239	T149-33	149	33	3	Salt	97.9481	2.5475	0.3909	6.51701	NA	NA	NA
356	T149-34	149	34	3	Salt	93.251	3.3674	0.691	4.87323	NA	NA	NA
102	T149-35	149	35	3	Salt	94.1087	4.6602	0.7605	6.12781	NA	NA	NA
669	T150-11	150	11	3	Salt	65.065	2.3958	0.5875	4.07796	NA	NA	NA
12	T150-14	150	14	3	Salt	NA	NA	NA	NA	NA	NA	NA
429	T150-15	150	15	3	Salt	91.1632	0.75	0.2467	3.04013	NA	NA	NA
7	T150-16	150	16	3	Salt	80.2709	3.3163	0.5997	5.52993	NA	NA	NA
535	T150-21	150	21	3	Salt	66.7506	2.7103	0.6093	4.44822	NA	NA	NA
343	T150-22	150	22	3	Salt	91.716	0.0167	0.0176	NA	NA	NA	NA
70	T150-23	150	23	3	Salt	99.2823	0.0443	NA	NA	NA	NA	NA
761	T150-24	150	24	3	Salt	69.983	0.633	0.1612	3.9268	NA	NA	NA
811	T150-25	150	25	3	Salt	69.757	4.0048	0.7242	5.52996	NA	NA	NA
224	T150-26	150	26	3	Salt	95.203	0.5026	0.1085	4.63226	NA	NA	NA
159	T150-32	150	32	3	Salt	89.6136	4.3644	1.1122	3.92411	NA	NA	NA
96	T151-11	151	11	3	Salt	89.644	1.4523	0.5389	2.69493	NA	NA	NA
266	T151-13	151	13	3	Salt	93.6527	2.9883	0.7488	3.99079	NA	NA	NA
637	T151-14	151	14	3	Salt	NA	NA	NA	NA	NA	NA	NA
726	T151-15	151	15	3	Salt	82.4844	1.1296	0.3491	3.23575	NA	NA	NA
418	T151-16	151	16	3	Salt	NA	NA	NA	NA	NA	NA	NA
388	T151-21	151	21	3	Salt	NA	0.24	0.0828	2.89855	NA	NA	NA
202	T151-22	151	22	3	Salt	93.0422	3.9183	0.8514	4.60218	NA	NA	NA
283	T151-24	151	24	3	Salt	91.8189	0.707	0.2472	2.86003	NA	NA	NA
451	T151-32	151	32	3	Salt	NA	NA	NA	NA	NA	NA	NA
387	T151-33	151	33	3	Salt	NA	NA	NA	NA	NA	NA	NA
30	T151-34	151	34	3	Salt	96.4853	1.3211	0.2386	5.53688	NA	NA	NA
178	T151-35	151	35	3	Salt	70.3067	2.4462	0.4142	5.90584	NA	NA	NA
329	T152-11	152	11	3	Salt	NA	NA	0.1916	NA	NA	NA	NA
341	T152-12	152	12	3	Salt	97.9381	1.008	NA	NA	NA	NA	NA
247	T152-14	152	14	3	Salt	95.3172	1.6217	0.4041	4.01312	NA	NA	NA
831	T152-15	152	15	3	Salt	94.6878	1.2118	0.4019	3.01518	NA	NA	NA
192	T152-16	152	16	3	Salt	91.8498	4.9401	1.3469	3.66776	NA	NA	NA
881	T152-21	152	21	3	Salt	84.5901	0.3594	0.1528	2.35209	NA	NA	NA
73	T152-22	152	22	3	Salt	63.1356	0.8055	0.3514	2.29226	NA	NA	NA
360	T152-23	152	23	3	Salt	91.1939	1.4097	0.4155	3.39278	NA	NA	NA
342	T152-24	152	24	3	Salt	78.453	0.8984	0.382	2.35183	NA	NA	NA
903	T152-31	152	31	3	Salt	75.7173	1.1944	0.3383	3.53059	NA	NA	NA
75	T152-32	152	32	3	Salt	82.0945	0.4929	0.2259	2.18194	NA	NA	NA
690	T152-33	152	33	3	Salt	93.0195	0.1793	0.0576	3.11285	NA	NA	NA
280	T152-34	152	34	3	Salt	NA	NA	NA	NA	NA	NA	NA
180	T153-11	153	11	3	Salt	NA	NA	NA	NA	NA	NA	NA
82	T153-12	153	12	3	Salt	96.3918	0.111	0.0636	1.74528	NA	NA	NA
887	T153-13	153	13	3	Salt	78.8039	1.5964	0.3905	4.08809	NA	NA	NA
865	T153-14	153	14	3	Salt	77.912	1.0092	0.2114	4.77389	NA	NA	NA
618	T153-15	153	15	3	Salt	90.5552	1.7346	0.4076	4.25564	NA	NA	NA
[truncated: 284 more rows]

## Sheet: Supplementary_Table_S6
Supplementary Table S6: Narrow-sense heritability of RIL mapping population
Category	Trait	Narrow-sense heitability
Ionc	Na+ (umol/g of dry leaf)	0.24
	K+ (umol/g of dry leaf)	0.36
	Na+/K+ (ratio)	0.28
Constitutive
	Relative water content (%)	0
	Aboveground biomass (g)	0.2
	Belowground biomass (g)	0.17
	Ratio of aboveground to belowground biomass	0.17
Responsive
	Relative water content (%)	0.04
	Aboveground biomass (g)	0.01
	Belowground biomass (g)	0.03
	Ratio of aboveground to belowground biomass	0.05

## Sheet: Supplementary_Table_S7
Supplementary Table S7: Detailed statistics for QTL models
Category	Trait	terms	altnames	qtlnames	formula	df	Type.III.SS	LOD	Percent_var	F-value	Pvalue.Chi2	Pvalue.F	modelLod	modelPercVar	est	SE	t	chr	pos	maxLod	lowmarker (bp)	highmarker (bp)	lowposition (cM)	highposition (cM)
Constitutive	AGB	01@54.3	Q1	01@54.3	y ~ Q1 + Q2 + Q3 + Q4 + Q5 + Q6 + Q2:Q6 + Q1:Q3	2	2.41121	6.16902	2.4099	14.272	6.77603e-07	7.61112e-07	19.6297	7.88939	-0.042812	0.00971618	-4.40625	1	54.3011	6.16902	8432887	44591491	33.3333	58.428
Constitutive	AGB	01@54.3:04@55.2	Q1:Q3	NA	y ~ Q1 + Q2 + Q3 + Q4 + Q5 + Q6 + Q2:Q6 + Q1:Q3	1	1.38382	3.55993	1.38307	16.3817	5.1446e-05	5.54366e-05	19.6297	7.88939	0.0401268	0.00991414	4.04743	NA	NA	NA	NA	NA	NA	NA
Constitutive	AGB	03@5.4	Q2	03@5.4	y ~ Q1 + Q2 + Q3 + Q4 + Q5 + Q6 + Q2:Q6 + Q1:Q3	2	1.95977	5.0261	1.95871	11.5999	9.41683e-06	1.03521e-05	19.6297	7.88939	0.0424743	0.011603	3.66064	3	5.41295	5.0261	2327903	3779555	2.8592	6.98568
Constitutive	AGB	03@5.4:09@128.0	Q2:Q6	NA	y ~ Q1 + Q2 + Q3 + Q4 + Q5 + Q6 + Q2:Q6 + Q1:Q3	1	1.3363	3.43856	1.33558	15.8192	6.91063e-05	7.42864e-05	19.6297	7.88939	0.0490529	0.0123331	3.97733	NA	NA	NA	NA	NA	NA	NA
Constitutive	AGB	04@55.2	Q3	04@55.2	y ~ Q1 + Q2 + Q3 + Q4 + Q5 + Q6 + Q2:Q6 + Q1:Q3	2	1.41594	3.64193	1.41517	8.38098	0.000228069	0.000244266	19.6297	7.88939	0.0095445	0.00975116	0.978807	4	55.1825	3.64193	39217748	46251503	53.0287	73.7262
Constitutive	AGB	05@85.8	Q4	05@85.8	y ~ Q1 + Q2 + Q3 + Q4 + Q5 + Q6 + Q2:Q6 + Q1:Q3	1	1.00827	2.59904	1.00772	11.9359	0.000540921	0.000571783	19.6297	7.88939	-0.0365878	0.0105903	-3.45484	5	85.7948	2.59904	49401437	52730217	78.2647	90.5923
Constitutive	AGB	08@33.7	Q5	08@33.7	y ~ Q1 + Q2 + Q3 + Q4 + Q5 + Q6 + Q2:Q6 + Q1:Q3	1	0.76136	1.96519	0.760948	9.01301	0.00262691	0.00274167	19.6297	7.88939	0.0277814	0.0092538	3.00217	8	33.7391	1.96519	3215506	36674700	14.5226	50.3131
Constitutive	AGB	09@128.0	Q6	09@128.0	y ~ Q1 + Q2 + Q3 + Q4 + Q5 + Q6 + Q2:Q6 + Q1:Q3	2	2.98391	7.61115	2.9823	17.6618	2.44819e-08	2.82565e-08	19.6297	7.88939	-0.0715516	0.0120664	-5.9298	9	128	7.61115	64230028	67659485	117.932	136.61
Constitutive	BGB	03@5.4	Q1	03@5.4	y ~ Cohort + Q1 + Q2 + Q3 + Q1:Cohort + Q2:Cohort + Q3:Cohort + Q1:Q3	2	0.632267	8.08524	2.46913	18.7467	8.21795e-09	9.90629e-09	79.998	28.5474	0.0190381	0.00512934	3.7116	3	5.41295	8.08524	2833895	3779555	4.30713	6.98568
Constitutive	BGB	03@5.4:09@128.5	Q1:Q3	NA	y ~ Cohort + Q1 + Q2 + Q3 + Q1:Cohort + Q2:Cohort + Q3:Cohort + Q1:Q3	1	0.544027	6.9732	2.12453	32.2608	1.45476e-08	1.73028e-08	79.998	28.5474	0.0299531	0.00527356	5.67986	NA	NA	NA	NA	NA	NA	NA
Constitutive	BGB	09@128.5	Q3	09@128.5	y ~ Cohort + Q1 + Q2 + Q3 + Q1:Cohort + Q2:Cohort + Q3:Cohort + Q1:Q3	4	1.03931	13.1487	4.05871	15.4078	2.22089e-12	2.9019e-12	79.998	28.5474	-0.0371919	0.00775966	-4.79298	9	128.49	13.1487	66405432	67659485	126.898	136.61
Constitutive	BGB	09@85.4	Q2	09@85.4	y ~ Cohort + Q1 + Q2 + Q3 + Q1:Cohort + Q2:Cohort + Q3:Cohort + Q1:Q3	3	0.536636	6.87982	2.09567	10.6075	6.10435e-07	7.07277e-07	79.998	28.5474	-0.0290475	0.0074368	-3.90592	9	85.4487	6.87982	51594227	55660713	68.407	87.0556
Constitutive	RB	01@52.1	Q1	01@52.1	y ~ Cohort2 + Q1 + Q2 + Q3 + Q4 + Q1:Cohort + Q2:Cohort + Q3:Cohort + Q3:Cohort + Q2:Q3	3	5.02312	4.66546	1.40809	7.13982	8.34654e-05	9.48451e-05	82.5275	29.5281	-0.0233512	0.0267946	-0.871488	1	52.0898	4.66546	7916683	44337590	30.5977	57.0495
Constitutive	RB	05@13.0	Q2	05@13.0	y ~ Cohort2 + Q1 + Q2 + Q3 + Q4 + Q1:Cohort + Q2:Cohort + Q3:Cohort + Q3:Cohort + Q2:Q3	2	9.10924	8.39372	2.55351	19.4217	4.03909e-09	5.18191e-09	82.5275	29.5281	0.0462675	0.0161264	2.86905	5	13.0302	8.39372	1471302	5396036	1.33929	18.139
Constitutive	RB	05@13.0:08@33.2	Q2:Q3	NA	y ~ Cohort2 + Q1 + Q2 + Q3 + Q4 + Q1:Cohort + Q2:Cohort + Q3:Cohort + Q3:Cohort + Q2:Q3	1	6.0413	5.6	1.6935	25.7612	3.80864e-07	4.5526e-07	82.5275	29.5281	0.0837747	0.0165056	5.07554	NA	NA	NA	NA	NA	NA	NA
Constitutive	RB	08@33.2	Q3	08@33.2	y ~ Cohort2 + Q1 + Q2 + Q3 + Q4 + Q1:Cohort + Q2:Cohort + Q3:Cohort + Q3:Cohort + Q2:Q3	4	12.2781	11.245	3.44182	13.089	1.52971e-10	2.06171e-10	82.5275	29.5281	0.131672	0.0267119	4.92935	8	33.2172	11.245	5787587	6376402	32.0423	35.2476
Constitutive	RB	09@70.5	Q4	09@70.5	y ~ Cohort2 + Q1 + Q2 + Q3 + Q4 + Q1:Cohort + Q2:Cohort + Q3:Cohort + Q3:Cohort + Q2:Q3	3	9.41622	8.67145	2.63957	13.3841	1.10066e-08	1.4024e-08	82.5275	29.5281	0.10931	0.0264145	4.13825	9	70.4595	8.67145	16979688	52785785	64.1603	71.9255
Responsive	BGB	03@15.8	Q1	03@15.8	y ~ Q1	1	1.04842	2.79516	1.36005	NA	0.000333499	0.000339655	2.79516	1.36005	-0.0375796	0.0104496	-3.59627	3	15.7974	2.79516	3779555	7857294	6.98568	22.8951
Ionic	K+	01@10.0	Q1	01@10.0	y ~ Q1 + Q2 + Q3 + Q4 + Q1:Q4	2	518810	4.9472	5.4815	11.5943	1.12926e-05	1.41189e-05	22.8356	29.0835	-26.3868	9.14417	-2.88565	1	10	4.9472	2603196	4480787	5.09151	14.8006
Ionic	K+	01@10.0:09@16.0	Q1:Q4	NA	y ~ Q1 + Q2 + Q3 + Q4 + Q1:Q4	1	262032	2.54467	2.76851	11.7117	0.00061877	0.000707364	22.8356	29.0835	-32.1338	9.3897	-3.42224	NA	NA	NA	NA	NA	NA	NA
Ionic	K+	03@56.7	Q2	03@56.7	y ~ Q1 + Q2 + Q3 + Q4 + Q1:Q4	1	566791	5.38666	5.98844	25.3331	6.33838e-07	8.33055e-07	22.8356	29.0835	-47.2823	9.39409	-5.03319	3	56.7056	5.38666	16656430	18130394	53.7026	59.9183
Ionic	K+	05@77.0	Q3	05@77.0	y ~ Q1 + Q2 + Q3 + Q4 + Q1:Q4	1	1.36285e+06	12.2831	14.3992	60.9133	5.44009e-14	1.00142e-13	22.8356	29.0835	73.704	9.44355	7.8047	5	77.024	12.2831	48603617	49401437	75.6155	78.2647
Ionic	K+	09@16.0	Q4	09@16.0	y ~ Q1 + Q2 + Q3 + Q4 + Q1:Q4	2	657468	6.20932	6.94649	14.693	6.17566e-07	8.174e-07	22.8356	29.0835	-32.4317	9.15658	-3.5419	9	16	6.20932	3769181	5363210	11.9255	17.8624
Ionic	Na+	03@40.0	Q1	03@40.0	y ~ Q1 + Q2 + Q3 + Q4	1	1204.89	3.07909	3.73028	14.2763	0.000166149	0.000190251	15.9589	21.351	-2.35271	0.622675	-3.7784	3	39.9746	3.07909	7099504	14146587	19.2366	43.9423
Ionic	Na+	03@76.2	Q2	03@76.2	y ~ Q1 + Q2 + Q3 + Q4	1	1095.07	2.80429	3.3903	12.9751	0.000326089	0.000369148	15.9589	21.351	2.04758	0.56844	3.6021	3	76.209	2.80429	14146587	53260552	43.9423	83.4766
Ionic	Na+	05@77.5	Q3	05@77.5	y ~ Q1 + Q2 + Q3 + Q4	1	3678.85	8.98651	11.3896	43.5894	1.25049e-10	1.82889e-10	15.9589	21.351	-3.79456	0.57474	-6.60223	5	77.5436	8.98651	16770620	49870608	70.8387	79.8065
Ionic	Na+	09@17.2	Q4	09@17.2	y ~ Q1 + Q2 + Q3 + Q4	1	1448.75	3.68528	4.48526	17.1657	3.79482e-05	4.45619e-05	15.9589	21.351	2.28314	0.551064	4.14315	9	17.1536	3.68528	4246005	8875783	14.3416	32.2932
Ionic	Na+/K+	03@76.2	Q1	03@76.2	y ~ Q1 + Q2 + Q3	1	7.01061	2.39541	2.74763	11.0857	0.000895871	0.000977806	19.247	25.1481	0.15665	0.0470489	3.32952	3	76.209	2.39541	7436574	56036588	21.2308	100.497
Ionic	Na+/K+	05@77.5	Q2	05@77.5	y ~ Q1 + Q2 + Q3	1	45.1903	14.112	17.7112	71.4583	7.77156e-16	1.22125e-15	19.247	25.1481	-0.419849	0.0496669	-8.4533	5	77.5436	14.112	48603617	49870608	75.6155	79.8065
Ionic	Na+/K+	09@17.2	Q3	09@17.2	y ~ Q1 + Q2 + Q3	1	12.9597	4.36252	5.07925	20.4929	7.38759e-06	8.62115e-06	19.247	25.1481	0.215331	0.047567	4.52691	9	17.1536	4.36252	4246005	5699357	14.3416	18.9861

## Sheet: Supplementary_Table_S8
Supplementary Table S8: Sequencing statistics of TAGSeq libraries
SRR_accession	Bioproject_accession	Biosample_accession	Sample_name	Tissue	RAW_READS	FILTERED_READS	UNIQUELY_MAPPED_READS
SRR19854886	PRJNA853054	SAMN29358722	Index1_Leaf_HC1	Leaf	8329908	6534301	5308241
SRR19854885	PRJNA853054	SAMN29358723	Index11_Leaf_HC9	Leaf	5197824	3985872	3148731
SRR19854941	PRJNA853054	SAMN29358724	Index12_Leaf_HC10	Leaf	4943572	4146708	3659207
SRR19854943	PRJNA853054	SAMN29358714	Index18_Leaf_FC9	Leaf	9035662	7754003	6766888
SRR19854942	PRJNA853054	SAMN29358715	Index19_Leaf_FC10	Leaf	7867965	6587062	5561360
SRR19854940	PRJNA853054	SAMN29358725	Index2_Leaf_HC2	Leaf	6087605	5038653	4272723
SRR19854931	PRJNA853054	SAMN29358716	Index20_Leaf_FC11	Leaf	5971228	4701582	3546860
SRR19854920	PRJNA853054	SAMN29358717	Index23_Leaf_FC15	Leaf	3869391	2753236	2321872
SRR19854929	PRJNA853054	SAMN29358735	Index26_Leaf_HS2	Leaf	6046855	3831713	2887146
SRR19854928	PRJNA853054	SAMN29358736	Index27_Leaf_HS3	Leaf	5634335	4504003	3664112
SRR19854927	PRJNA853054	SAMN29358737	Index28_Leaf_HS4	Leaf	5682869	4365434	3821787
SRR19854926	PRJNA853054	SAMN29358738	Index29_Leaf_HS6	Leaf	2086443	1687338	1462174
SRR19854939	PRJNA853054	SAMN29358726	Index3_Leaf_HC3	Leaf	6679918	4829080	3928956
SRR19854937	PRJNA853054	SAMN29358728	Index31_Leaf_FS1	Leaf	4657759	4156606	3954817
SRR19854936	PRJNA853054	SAMN29358729	Index34_Leaf_FS5	Leaf	3961589	1870827	1463583
SRR19854935	PRJNA853054	SAMN29358730	Index35_Leaf_FS6	Leaf	10230111	8349849	7221199
SRR19854934	PRJNA853054	SAMN29358731	Index36_Leaf_FS7	Leaf	8289495	7325184	6831746
SRR19854925	PRJNA853054	SAMN29358739	Index39_Leaf_HS10	Leaf	6719088	4628519	3345471
SRR19854938	PRJNA853054	SAMN29358727	Index4_Leaf_HC5	Leaf	3284684	2152042	1751773
SRR19854924	PRJNA853054	SAMN29358740	Index41_Leaf_HS13	Leaf	6469585	5404548	4776717
SRR19854923	PRJNA853054	SAMN29358741	Index42_Leaf_HS14	Leaf	2470153	1963180	1768698
SRR19854922	PRJNA853054	SAMN29358742	Index43_Leaf_HS16	Leaf	4872358	2909462	2385535
SRR19854933	PRJNA853054	SAMN29358732	Index44_Leaf_FS11	Leaf	11732405	8582051	6871008
SRR19854932	PRJNA853054	SAMN29358733	Index45_Leaf_FS12	Leaf	7923304	5777936	4752206
SRR19854930	PRJNA853054	SAMN29358734	Index47_Leaf_FS15	Leaf	8534473	7193380	6076965
SRR19854909	PRJNA853054	SAMN29358718	Index6_Leaf_FC1	Leaf	7510234	5908514	4721899
SRR19854898	PRJNA853054	SAMN29358719	Index7_Leaf_FC2	Leaf	8179213	5866416	4382633
SRR19854888	PRJNA853054	SAMN29358720	Index8_Leaf_FC4	Leaf	8031070	7033218	6346316
SRR19854887	PRJNA853054	SAMN29358721	Index9_Leaf_FC6	Leaf	6978412	5819478	5020443
SRR19854912	PRJNA853054	SAMN29358751	Index1_Root_HC1	Root	15829672	6399141	4063296
SRR19854911	PRJNA853054	SAMN29358752	Index11_Root_HC9	Root	34876442	12866776	5102685
SRR19854910	PRJNA853054	SAMN29358753	Index12_Root_HC10	Root	16855442	10676358	7940012
SRR19854908	PRJNA853054	SAMN29358754	Index14_Root_HC12	Root	26662214	11304725	8152759
SRR19854907	PRJNA853054	SAMN29358755	Index15_Root_HC13	Root	11782264	4777652	3106848
SRR19854906	PRJNA853054	SAMN29358756	Index17_Root_HC16	Root	14841029	8167528	5129941
SRR19854921	PRJNA853054	SAMN29358743	Index18_Root_FC9	Root	32207117	19000607	9225641
SRR19854919	PRJNA853054	SAMN29358744	Index19_Root_FC10	Root	11830372	6442742	5598990
SRR19854905	PRJNA853054	SAMN29358757	Index2_Root_HC2	Root	32073459	19047045	8006282
SRR19854918	PRJNA853054	SAMN29358745	Index20_Root_FC11	Root	12607009	8120087	6491708
SRR19854917	PRJNA853054	SAMN29358746	Index23_Root_FC15	Root	30191161	16285081	11910458
SRR19854896	PRJNA853054	SAMN29358765	Index26_Root_HS2	Root	24589831	12340948	7940373
SRR19854895	PRJNA853054	SAMN29358766	Index27_Root_HS3	Root	11166305	5507293	3151810
SRR19854894	PRJNA853054	SAMN29358767	Index28_Root_HS4	Root	13077787	8039748	6653411
SRR19854893	PRJNA853054	SAMN29358768	Index29_Root_HS6	Root	15160863	5978158	4344891
SRR19854903	PRJNA853054	SAMN29358759	Index31_Root_FS1	Root	10083386	6624940	4344602
SRR19854902	PRJNA853054	SAMN29358760	Index34_Root_FS5	Root	799214	450249	319035
SRR19854901	PRJNA853054	SAMN29358761	Index36_Root_FS7	Root	9572641	4005395	3097756
SRR19854892	PRJNA853054	SAMN29358769	Index39_Root_HS10	Root	57809979	25329613	14827387
SRR19854904	PRJNA853054	SAMN29358758	Index4_Root_HC5	Root	21220485	9676234	6038314
SRR19854891	PRJNA853054	SAMN29358770	Index41_Root_HS13	Root	14664891	8361195	5810009
SRR19854890	PRJNA853054	SAMN29358771	Index42_Root_HS14	Root	6768375	2812242	2130182
SRR19854889	PRJNA853054	SAMN29358772	Index43_Root_HS16	Root	33522457	18570205	15686485
SRR19854900	PRJNA853054	SAMN29358762	Index44_Root_FS11	Root	31778744	7796628	6228434
SRR19854899	PRJNA853054	SAMN29358763	Index45_Root_FS12	Root	8714331	3233583	2656860
SRR19854897	PRJNA853054	SAMN29358764	Index47_Root_FS15	Root	1855368	1454619	1027331
SRR19854916	PRJNA853054	SAMN29358747	Index6_Root_FC1	Root	19577128	9802757	7785364
SRR19854915	PRJNA853054	SAMN29358748	Index7_Root_FC2	Root	18289554	9039506	7567439
SRR19854914	PRJNA853054	SAMN29358749	Index8_Root_FC4	Root	9684938	5461514	3532379
SRR19854913	PRJNA853054	SAMN29358750	Index9_Root_FC6	Root	13143638	10961719	10735167

## Sheet: Supplementary_Table_S9
Supplementary Table S9: List of DEGs in leaf tissue
Effect	Genotype (Inland vs Coastal)			Treatment (Salinity vs Control)			Genotype x Treatment Interaction
gene	log2FoldChange_G	pvalue_G	padj_G	log2FoldChange_T	pvalue_T	padj_T	log2FoldChange_GxT	pvalue_GxT	padj_GxT
PhHAL.1G000100	-0.279119	0.13747	0.190437	0.841752	8.46256e-06	4.51669e-05	1.40763	7.28162e-05	0.00180731
PhHAL.1G000200	-0.681274	6.61541e-09	3.14241e-08	0.435165	0.000173786	0.00069701	0.2891	0.12218	0.327975
PhHAL.1G000300	-0.0242136	0.740476	0.789529	0.0404825	0.578358	0.686836	0.0921294	0.444336	0.684246
PhHAL.1G000700	0.133472	0.538533	0.608336	-0.111992	0.602699	0.706807	-0.0658817	0.806046	0.912068
PhHAL.1G001000	0.915053	2.41496e-08	1.07327e-07	-0.269876	0.0992137	0.174676	0.06701	0.0286233	0.128723
PhHAL.1G001400	0.485841	0.0284924	0.0472563	0.147704	0.505521	0.623055	-0.664082	1.04925e-09	1.66986e-07
PhHAL.1G001600	0.685261	0.0371454	0.0599757	0.322315	0.326805	0.449569	0.0727021	0.430398	0.673129
PhHAL.1G001700	-0.519896	0.186975	0.248249	-1.23292	0.00148163	0.00471454	-0.949959	0.354686	0.606017
PhHAL.1G002000	-5.92559	2.44607e-32	6.04867e-31	-0.186155	0.64089	0.739069	0.293841	0.00427223	0.0348676
PhHAL.1G002100	-2.65224	4.6983e-41	1.57705e-39	-0.235736	0.20279	0.310454	-0.214404	0.903066	0.960716
PhHAL.1G002200	1.24817	2.32949e-08	1.03717e-07	0.594626	0.00773696	0.0200011	-0.0244027	0.0004452	0.00690622
PhHAL.1G002300	-0.316559	0.00829622	0.0154792	-0.689303	7.59767e-09	7.03521e-08	-0.451129	0.0174564	0.092053
PhHAL.1G002400	-0.325983	0.00587628	0.0113255	0.592813	5.54283e-07	3.71091e-06	0.900636	0.00117518	0.0137716
PhHAL.1G002500	-0.228514	0.051316	0.0801889	-0.290318	0.0125472	0.0304959	-0.373408	0.420519	0.664511
PhHAL.1G002600	-2.31966	2.46198e-09	1.22394e-08	1.41565	2.23799e-05	0.00010912	1.5345	0.454464	0.692617
PhHAL.1G002700	-0.558724	0.00070073	0.0016128	0.588698	0.000325614	0.0012229	0.846037	0.0569769	0.202884
PhHAL.1G002800	0.665848	1.51845e-09	7.74132e-09	-0.280602	0.0107734	0.0267175	-0.353885	0.490617	0.722847
PhHAL.1G002900	0.196235	0.200162	0.262694	-0.171794	0.259966	0.378049	-0.518013	0.00454797	0.0362302
PhHAL.1G003300	0.318116	0.00133978	0.00292945	0.236259	0.0172991	0.0402032	0.171788	0.4966	0.726987
PhHAL.1G003400	-0.0345467	0.692112	0.747057	0.0880045	0.313172	0.435141	-0.0240396	0.16863	0.399049
PhHAL.1G003700	0.237255	0.00534661	0.0103992	0.315287	0.000217564	0.00085308	0.0792303	0.000408089	0.00650068
PhHAL.1G003900	-2.50158	8.55193e-14	6.59665e-13	1.77868	4.99331e-08	4.03645e-07	2.01591	0.306854	0.55931
PhHAL.1G004000	0.0498297	0.74297	0.791758	-0.683685	7.0601e-06	3.82881e-05	-0.179984	6.91501e-06	0.000269513
PhHAL.1G004100	-0.207381	0.145777	0.200105	0.218427	0.124347	0.210316	0.128176	0.48903	0.721745
PhHAL.1G004200	-0.483839	0.000913434	0.0020569	0.132885	0.346072	0.469276	0.10913	0.817232	0.918078
PhHAL.1G004300	-0.199503	0.138963	0.192056	0.506781	0.00016248	0.000656258	0.497898	0.939868	0.976707
PhHAL.1G004400	-0.235744	0.0279362	0.046428	0.572052	9.43727e-08	7.28939e-07	0.394	0.0546626	0.197179
PhHAL.1G004500	0.948098	1.91281e-06	6.68707e-06	0.278793	0.161832	0.259637	-0.123773	0.0341135	0.144206
PhHAL.1G004700	-0.437634	0.00411048	0.00816679	0.0631036	0.677633	0.7687	0.208588	0.300053	0.553537
PhHAL.1G005100	-0.634802	0.124784	0.174994	4.06414	3.30322e-20	1.56821e-18	3.51428	0.0873659	0.266716
PhHAL.1G005300	-0.238655	0.467593	0.541127	0.527943	0.108189	0.187698	0.242428	0.340374	0.592992
PhHAL.1G005400	0.342338	0.0184011	0.0318856	-0.506547	0.000473962	0.00170765	-0.229075	0.0297432	0.131963
PhHAL.1G005500	-0.440988	0.214796	0.279256	-1.36011	0.000104825	0.000440685	-1.16232	0.452941	0.69142
PhHAL.1G005600	-0.402513	8.51882e-07	3.11234e-06	0.0362423	0.655833	0.751861	0.0350551	0.987019	0.996586
PhHAL.1G005700	-0.674522	0.0266174	0.0444511	-0.441392	0.142258	0.234743	0.0991458	0.0289133	0.12962
PhHAL.1G005800	-0.224875	0.00496197	0.00969965	-0.0985803	0.216568	0.326888	0.0861713	0.00523693	0.0402739
PhHAL.1G005900	0.686095	0.00112574	0.00249157	0.490289	0.0202505	0.0459317	0.720817	0.258462	0.508288
PhHAL.1G006100	0.771391	1.41459e-15	1.28088e-14	0.275815	0.00432505	0.0120529	0.414182	0.136579	0.351742
PhHAL.1G006300	-0.0510626	0.726169	0.777518	0.398531	0.00613327	0.0163601	0.471199	0.583786	0.788659
PhHAL.1G006400	-0.390795	0.0677307	0.10235	-0.0110885	0.957552	0.972515	-0.119885	0.527353	0.749831
PhHAL.1G006800	-1.39541	4.97138e-14	3.91379e-13	0.730367	6.42688e-05	0.000284085	0.373159	0.0210785	0.104519
PhHAL.1G006900	-0.159034	0.40311	0.478434	-0.638261	0.000768598	0.0026292	-0.275929	0.028756	0.129092
PhHAL.1G007000	-0.356957	0.0628984	0.0959825	0.87503	4.86068e-06	2.73171e-05	0.994875	0.472171	0.707927
PhHAL.1G007100	0.232897	0.286474	0.357101	0.275656	0.204226	0.312263	0.404196	0.518825	0.744062
PhHAL.1G007300	-1.10737	2.35912e-06	8.14132e-06	0.126557	0.580146	0.688278	0.0845013	0.817204	0.918078
PhHAL.1G007400	-0.740915	7.33763e-15	6.2397e-14	-0.334469	0.000393689	0.00145254	-0.385344	0.562429	0.775099
PhHAL.1G007900	-1.58632	2.29437e-24	3.67827e-23	0.193017	0.203918	0.311847	0.0995237	0.484129	0.717654
PhHAL.1G008600	0.501824	4.00732e-09	1.94712e-08	0.454753	1.02544e-07	7.871e-07	0.511533	0.48927	0.721961
PhHAL.1G008900	-1.18816	4.11348e-13	2.98036e-12	-0.165346	0.302448	0.424524	-0.0332039	0.321332	0.574661
PhHAL.1G009200	-0.040993	0.91355	0.931877	0.580835	0.122659	0.208059	-0.0912198	0.0333705	0.142099
PhHAL.1G009400	0.154912	0.579314	0.646206	0.410248	0.141328	0.233544	1.01926	0.0121711	0.0722368
PhHAL.1G009500	-0.741247	6.31399e-11	3.73922e-10	0.0398007	0.72076	0.803201	0.0935172	0.565131	0.776643
PhHAL.1G009600	0.123785	0.255663	0.324064	-0.119965	0.269129	0.388643	-0.0193611	0.313656	0.56683
PhHAL.1G009800	0.00391604	0.968363	0.975016	-0.0812131	0.410067	0.532643	-0.0340779	0.616734	0.808514
PhHAL.1G010000	-0.0909663	0.675277	0.731919	-1.89943	9.9954e-18	3.53459e-16	-1.22218	4.17544e-05	0.00112665
PhHAL.1G010100	-2.29092	3.42064e-12	2.28477e-11	-0.961487	0.00226067	0.00681611	-0.664918	0.191101	0.429366
PhHAL.1G010200	-3.52386	1.03257e-56	5.63357e-55	-1.33548	3.7635e-11	5.14964e-10	-0.775169	0.000563882	0.00811704
PhHAL.1G010300	-1.80748	3.23139e-17	3.34345e-16	-0.0245119	0.906434	0.938261	-0.64488	1.31259e-05	0.000449419
PhHAL.1G010400	0.945441	1.48024e-11	9.35613e-11	0.0482103	0.730274	0.810883	0.310755	0.0432446	0.168737
PhHAL.1G010900	0.645646	0.000529618	0.00124379	-0.0699903	0.706876	0.792199	-0.27059	0.251054	0.501079
PhHAL.1G011000	0.468427	0.0230258	0.0389759	-0.565652	0.0059893	0.0160331	-0.029982	0.001801	0.0189795
PhHAL.1G011100	-0.879391	2.13282e-18	2.40201e-17	0.0962583	0.331341	0.454282	0.207139	0.186589	0.423267
PhHAL.1G011200	0.0202535	0.782186	0.825006	-0.151854	0.0376033	0.0780118	-0.169763	0.790995	0.90471
PhHAL.1G011500	0.289262	0.00141386	0.00307616	-0.0404572	0.654721	0.750936	-0.0961461	0.515493	0.741819
PhHAL.1G011600	-0.116319	0.208773	0.272497	0.00595641	0.948605	0.966088	0.107389	0.241328	0.489651
PhHAL.1G011700	0.260248	0.245532	0.313267	0.573393	0.0103044	0.0257027	0.0536405	0.00334345	0.0292878
PhHAL.1G011800	-0.365367	2.74875e-06	9.38048e-06	0.032869	0.67189	0.764203	-0.011334	0.543209	0.760172
PhHAL.1G011900	0.275691	0.227367	0.293115	0.0256596	0.910371	0.940356	-0.279205	0.12993	0.340692
PhHAL.1G012000	-1.81884	1.85241e-24	2.98085e-23	-0.713665	3.60403e-05	0.000168272	-0.321233	0.00404227	0.033597
PhHAL.1G012200	0.392274	0.00963495	0.0177079	-0.254177	0.0918678	0.164035	-0.0759279	0.193528	0.432228
PhHAL.1G012400	0.476564	0.00903434	0.0167131	0.0340714	0.851569	0.899728	-0.243505	0.0975593	0.286152
PhHAL.1G012500	0.35734	0.0421723	0.0672519	0.39878	0.0232195	0.0516771	0.574167	0.283908	0.536081
PhHAL.1G012700	-0.348048	2.84428e-05	8.31372e-05	0.0478754	0.561676	0.673149	0.143308	0.184012	0.420027
PhHAL.1G012800	-0.346217	0.0278473	0.0462892	-0.113937	0.467378	0.587676	-0.363725	0.0730844	0.238139
PhHAL.1G012900	-0.114363	0.402277	0.477553	-0.110632	0.411949	0.534653	-0.0888339	0.847134	0.932949
PhHAL.1G013000	-3.34596	6.92757e-25	1.15031e-23	0.402945	0.153586	0.249224	0.161114	0.0590761	0.208116
PhHAL.1G013200	-0.25853	0.21786	0.282598	-0.794956	0.000123783	0.000511623	-0.333148	0.0036966	0.031454
PhHAL.1G013600	-0.0777019	0.674744	0.731634	-0.711451	0.000118374	0.000491987	-0.324747	0.0140016	0.0800865
PhHAL.1G013900	-0.27277	0.322929	0.395429	-1.37803	5.34444e-07	3.5842e-06	-1.12003	0.267659	0.518564
PhHAL.1G014000	1.44418	1.63544e-07	6.57005e-07	-0.589549	0.0331915	0.0699484	-0.982735	0.226934	0.472673
PhHAL.1G014300	-0.0981062	0.540744	0.610193	0.112932	0.481196	0.600482	0.616489	3.60743e-05	0.00100126
PhHAL.1G014400	0.193989	0.161469	0.218694	-0.0904027	0.513004	0.629794	-0.103366	0.924851	0.970591
PhHAL.1G014600	-0.777317	1.89881e-12	1.30323e-11	-0.623298	1.07141e-08	9.66573e-08	-0.42866	0.0291983	0.130511
PhHAL.1G014700	0.121046	0.270408	0.339712	-0.437039	6.77718e-05	0.000298113	-0.240726	0.0461546	0.176486
PhHAL.1G014900	-0.262233	0.0324807	0.0531429	0.36513	0.00291382	0.00852676	0.260971	0.367088	0.618256
PhHAL.1G015000	0.351078	0.0637483	0.0970915	-0.121129	0.521157	0.636303	0.309476	0.0086955	0.0573701
PhHAL.1G015100	-0.348362	0.0108055	0.0196366	0.238635	0.0804167	0.146963	0.238455	0.998722	1
PhHAL.1G015200	1.8548	3.75139e-31	8.56194e-30	0.650265	4.27331e-05	0.000196262	0.693397	0.798225	0.908678
PhHAL.1G015300	-0.140211	0.405865	0.481214	0.336901	0.0455057	0.0914585	0.712627	0.007573	0.0521284
PhHAL.1G015400	-0.684009	1.60019e-08	7.29661e-08	-0.290097	0.0152776	0.0361766	-0.100688	0.0549494	0.198002
PhHAL.1G015600	-3.3702	3.22674e-05	9.35e-05	1.484	0.0502874	0.0994522	1.74572	0.697234	0.857107
PhHAL.1G015700	1.96256	4.92348e-06	1.61049e-05	-1.05312	0.0130562	0.0315768	-1.09717	0.919148	0.968331
PhHAL.1G015800	-1.8585	6.3702e-20	7.99111e-19	0.266707	0.165017	0.263739	0.332796	0.601006	0.798924
PhHAL.1G016000	-0.156047	0.0119311	0.0215115	-0.0349938	0.571199	0.680764	-0.0288674	0.917257	0.967433
PhHAL.1G016200	0.0856044	0.440376	0.515166	-0.267911	0.0154199	0.0364119	-0.268918	0.987299	0.996757
PhHAL.1G016400	0.351187	0.0110243	0.0199919	-0.0794888	0.564729	0.67556	-0.313588	0.0593773	0.208854
PhHAL.1G016500	0.969718	2.34161e-05	6.93484e-05	-0.511377	0.0258091	0.0565543	-0.544927	0.878252	0.948435
PhHAL.1G016600	1.32799	3.23866e-09	1.58937e-08	-0.273917	0.2193	0.33017	-0.265442	0.969783	0.989465
PhHAL.1G016700	1.45333	2.45018e-06	8.42849e-06	0.0143464	0.962965	0.976431	-0.651927	0.0287582	0.129092
PhHAL.1G016900	-0.348305	0.0088141	0.0163496	-0.0440405	0.739539	0.81824	0.0948952	0.258923	0.508627
PhHAL.1G017000	-1.20965	1.83439e-12	1.26053e-11	-1.37994	3.81684e-16	1.10431e-14	-1.11799	0.0538947	0.195587
PhHAL.1G017100	0.855389	9.17774e-05	0.000246143	0.632894	0.0039149	0.0110642	0.191596	0.0274933	0.12518
PhHAL.1G017200	0.141928	0.246186	0.313938	0.382991	0.0017394	0.00542233	0.368713	0.901802	0.960539
PhHAL.1G017300	0.245017	0.129309	0.180543	-0.146958	0.360747	0.484283	0.0705999	0.132205	0.344399
PhHAL.1G017400	0.364134	0.00330008	0.00669284	0.0968934	0.433496	0.555685	0.0711434	0.831046	0.924705
PhHAL.1G017500	0.467162	0.0757553	0.113093	-0.144494	0.581844	0.689774	-0.47965	0.173569	0.406333
PhHAL.1G017600	0.952027	2.36058e-25	4.04879e-24	-0.338971	0.000199685	0.000791646	-0.284454	0.541847	0.758904
PhHAL.1G019400	-0.404722	0.34723	0.421165	0.0471459	0.912042	0.941742	0.306854	0.492191	0.724164
PhHAL.1G019500	-0.436071	0.00202835	0.00426882	0.0197541	0.88731	0.924874	0.180852	0.16315	0.39175
PhHAL.1G019700	0.476888	0.000321261	0.000781927	0.91107	1.03738e-11	1.56803e-10	0.815225	0.448818	0.688308
PhHAL.1G019800	0.0661594	0.569271	0.63678	-1.01942	2.20065e-18	8.36734e-17	-0.787367	0.0231536	0.111443
PhHAL.1G020000	-0.341772	0.00924157	0.0170605	0.253492	0.0531059	0.104127	0.12087	0.275849	0.527573
PhHAL.1G020700	1.00006	0.000363948	0.000879596	0.37462	0.181925	0.285271	0.584441	0.457252	0.694528
PhHAL.1G020800	0.755386	0.00736226	0.0138782	0.404805	0.151372	0.246493	0.714136	0.250588	0.500623
PhHAL.1G021200	0.945842	4.02075e-06	1.33296e-05	0.482484	0.0186423	0.0428783	0.145675	0.0672405	0.226126
PhHAL.1G021300	-0.151871	0.341975	0.415613	0.123192	0.436074	0.55795	0.348008	0.0917926	0.274866
PhHAL.1G021500	1.33858	6.61149e-07	2.4557e-06	0.0473721	0.859356	0.905178	-0.543392	0.00878089	0.0577819
PhHAL.1G021600	-0.520639	0.0307046	0.0505111	-1.07202	5.8397e-06	3.2229e-05	-0.784645	0.109983	0.307357
PhHAL.1G021700	-2.08486	9.30735e-18	1.00286e-16	-0.0811754	0.702079	0.788417	-0.201607	0.249352	0.499833
PhHAL.1G021800	-0.178835	0.105472	0.151381	-0.492264	7.5641e-06	4.07641e-05	-0.598841	0.280582	0.532889
PhHAL.1G021900	-0.300089	0.0269146	0.044882	0.24861	0.0611528	0.117009	0.141557	0.315685	0.569061
PhHAL.1G022000	-0.173095	0.0527342	0.0821213	-0.887143	2.01559e-23	1.39116e-21	-0.831981	0.490612	0.722847
PhHAL.1G022100	-0.0269387	0.916816	0.934695	-0.774763	0.0024594	0.00733678	-0.558002	0.319347	0.572899
PhHAL.1G022200	-0.469925	0.000457731	0.00108684	-0.522086	8.74151e-05	0.000373897	-0.284487	0.0346613	0.145805
PhHAL.1G022400	-0.00367923	0.97358	0.979042	0.0157212	0.886952	0.924782	-0.0559229	0.477493	0.712398
PhHAL.1G022500	1.48156	1.21014e-13	9.19427e-13	1.53294	3.51632e-14	7.76755e-13	1.6403	0.581385	0.787148
PhHAL.1G022600	0.630623	9.11814e-09	4.2722e-08	0.185878	0.0900737	0.161301	0.159988	0.804598	0.911564
PhHAL.1G022700	0.715131	8.15781e-06	2.58481e-05	0.822894	3.45535e-07	2.39547e-06	0.974167	0.325656	0.578541
PhHAL.1G022800	-0.812547	0.00309266	0.00630491	-0.831044	0.00218871	0.00662237	-0.00415889	6.96595e-07	4.37949e-05
PhHAL.1G022900	0.293414	0.0227033	0.0384839	-0.202882	0.112328	0.193627	-0.0732986	0.257218	0.506889
PhHAL.1G023000	-0.0299868	0.797929	0.837752	-0.117146	0.313167	0.435141	-0.035378	0.431966	0.674599
PhHAL.1G023100	-2.7888	3.41976e-41	1.15693e-39	0.570761	0.00365574	0.0104365	0.357831	0.140631	0.357968
PhHAL.1G023400	0.289944	0.0741882	0.111014	0.519914	0.00140208	0.00449305	0.657177	0.373138	0.623498
PhHAL.1G023600	0.1229	0.492989	0.564457	0.754671	2.54455e-05	0.000122873	1.08122	0.0342588	0.144607
PhHAL.1G023700	-1.06792	4.05261e-06	1.34274e-05	0.530755	0.0196325	0.0447713	0.498569	0.86339	0.941672
PhHAL.1G023800	0.634181	0.0907424	0.132633	1.48176	9.64499e-05	0.000408374	1.25364	0.531644	0.75175
PhHAL.1G023900	0.221624	0.132864	0.184831	-0.696401	2.34481e-06	1.39826e-05	-0.696712	0.996953	1
PhHAL.1G024000	-0.497506	0.0021632	0.0045332	-1.40592	4.88761e-18	1.80254e-16	-0.831836	3.37535e-08	3.47398e-06
PhHAL.1G024100	1.30486	9.50903e-27	1.75723e-25	-0.917273	3.98931e-14	8.74494e-13	-0.839414	0.515299	0.741766
PhHAL.1G024300	-0.356082	0.114206	0.162157	0.29314	0.189215	0.293913	-0.160034	0.0109429	0.0669248
PhHAL.1G025400	-0.147704	0.0580507	0.0893319	0.338199	1.426e-05	7.28513e-05	0.147206	0.00257338	0.0246688
PhHAL.1G025500	0.414225	0.00106315	0.00236247	-0.424028	0.000777306	0.00265741	-0.3172	0.367366	0.618374
PhHAL.1G025600	1.21211	1.35418e-05	4.15588e-05	2.16792	6.00539e-14	1.27892e-12	3.13228	1.56008e-06	8.45887e-05
PhHAL.1G026300	0.0520181	0.833985	0.867345	-1.23522	6.01122e-07	3.99338e-06	-1.26975	0.886201	0.952691
PhHAL.1G026600	-0.405088	0.0204708	0.0350793	0.442933	0.0104062	0.0259264	0.372194	0.62976	0.816313
PhHAL.1G026800	-0.475251	0.00463408	0.0091154	-0.273426	0.0962043	0.170345	-0.200531	0.576969	0.783701
PhHAL.1G026900	-0.407477	0.00171155	0.00365672	-0.532521	3.83163e-05	0.00017759	-0.393917	0.245153	0.494565
PhHAL.1G027100	0.0648428	0.667314	0.72498	-0.0617221	0.679281	0.769807	0.175719	0.0677064	0.227053
PhHAL.1G027200	0.049379	0.831987	0.866092	-0.0327905	0.887892	0.925225	-0.276086	0.259034	0.508716
PhHAL.1G027300	0.2787	0.020311	0.0348298	0.292706	0.0149889	0.0355751	0.245507	0.682715	0.847907
PhHAL.1G027500	0.453564	1.56398e-06	5.54656e-06	0.0429707	0.64889	0.745791	-0.0787481	0.166172	0.395535
PhHAL.1G027700	0.965285	1.64616e-11	1.0363e-10	-0.647667	6.24065e-06	3.42439e-05	-0.592577	0.700281	0.858508
PhHAL.1G027800	-0.0151463	0.912114	0.930759	-0.843941	6.11074e-10	6.83719e-09	-0.716933	0.28922	0.541629
PhHAL.1G027900	0.598818	0.000362546	0.000876578	0.366985	0.0287994	0.0619689	0.73639	0.0163327	0.0887594
PhHAL.1G028200	4.15853	3.74709e-13	2.72064e-12	-1.06072	0.0461223	0.0924922	-0.54956	0.432623	0.674844
PhHAL.1G028300	3.29947	2.32292e-17	2.42685e-16	1.21373	0.00125286	0.00406744	0.912778	0.432501	0.674844
PhHAL.1G028400	0.11555	0.346784	0.420743	0.685986	2.44667e-08	2.07852e-07	0.790609	0.352661	0.604822
PhHAL.1G028600	0.766259	0.0411022	0.0657039	1.65576	1.49798e-05	7.60767e-05	1.55524	0.784462	0.900991
PhHAL.1G028700	-1.83413	2.29601e-06	7.93788e-06	-0.0699256	0.849341	0.898208	0.306577	0.119886	0.324131
PhHAL.1G028800	0.0743814	0.536431	0.606321	-0.485243	5.25527e-05	0.000236928	-0.45412	0.784303	0.900869
PhHAL.1G029000	-0.595135	2.02241e-09	1.01867e-08	0.542027	3.58888e-08	2.97964e-07	0.349082	0.0135988	0.0784883
PhHAL.1G029100	-0.156422	0.280581	0.3509	-0.920604	1.85138e-10	2.27107e-09	-0.687717	0.0600146	0.210045
PhHAL.1G029200	1.99224	2.82191e-05	8.25626e-05	-0.748436	0.115228	0.197735	-1.65457	0.0923278	0.276084
PhHAL.1G029300	0.334741	0.0268882	0.0448468	0.344012	0.0230469	0.051346	0.100925	0.0726953	0.237381
PhHAL.1G029800	-0.56633	6.85763e-05	0.000187907	0.155203	0.270002	0.389471	-0.156065	0.00343536	0.0297594
PhHAL.1G029900	-0.476257	0.000294279	0.000720748	0.160669	0.215799	0.326042	0.165877	0.960856	0.9861
PhHAL.1G030000	0.283261	0.0287419	0.047615	-0.881031	1.22416e-11	1.83741e-10	-0.965499	0.495362	0.726435
PhHAL.1G030100	-0.80864	0.000424908	0.00101607	-1.17287	2.07556e-07	1.50636e-06	-0.537972	4.2283e-06	0.000184926
PhHAL.1G030300	0.225208	0.0264891	0.0442497	0.105971	0.296045	0.417275	0.226893	0.201318	0.441867
PhHAL.1G030400	0.0245384	0.895269	0.918244	-0.983466	1.26288e-07	9.48178e-07	-0.397323	8.49037e-06	0.000310818
PhHAL.1G030500	3.73862	1.53433e-20	2.00373e-19	-0.0127206	0.973061	0.983444	1.13437	0.000130088	0.00275355
PhHAL.1G030600	-0.919082	0.000838524	0.00190142	-0.174042	0.515678	0.631768	-0.510228	0.0986121	0.288011
PhHAL.1G030800	-0.210594	0.106935	0.153187	0.190438	0.143029	0.235699	-0.0856217	0.00912302	0.0591946
PhHAL.1G030900	0.4207	0.0734716	0.110086	-0.7499	0.00144252	0.00460717	-0.901234	0.494866	0.726243
PhHAL.1G031200	-0.826107	2.42596e-11	1.49811e-10	-0.292879	0.0159483	0.0375052	-0.0664222	0.0112918	0.0684113
PhHAL.1G031400	0.414098	0.0291696	0.0482259	0.0605256	0.74957	0.825353	0.0787774	0.919702	0.968573
PhHAL.1G031500	-0.199242	0.437747	0.512475	0.106083	0.678942	0.769613	-0.708838	2.00303e-06	0.000102771
PhHAL.1G031600	-0.431543	0.00108098	0.00240021	-0.925919	1.7092e-12	2.93156e-11	-0.614015	0.0019658	0.020281
PhHAL.1G031700	0.269434	0.23408	0.300575	-0.296698	0.187941	0.292453	-0.177179	0.563043	0.775198
PhHAL.1G031800	0.510951	0.139879	0.193089	0.606159	0.0796064	0.145699	0.309395	0.357324	0.608556
PhHAL.1G032000	0.414034	0.00601528	0.0115688	1.32955	4.36379e-18	1.61282e-16	1.3987	0.63438	0.819151
PhHAL.1G032100	2.24762	1.80862e-28	3.59756e-27	0.102476	0.605116	0.70909	-0.397848	0.002611	0.024946
PhHAL.1G032300	0.0735275	0.632003	0.693456	0.0546254	0.721901	0.804162	-0.435888	7.97787e-06	0.000295399
PhHAL.1G032400	-0.831928	6.43492e-11	3.8056e-10	-0.0731304	0.558501	0.67042	-0.111314	0.715293	0.865624
PhHAL.1G032500	-0.95641	6.74721e-06	2.16177e-05	0.709235	0.000588441	0.00206893	0.69264	0.923454	0.969978
PhHAL.1G032600	-0.261595	0.289455	0.360284	1.21087	1.04601e-06	6.6384e-06	0.965462	0.256439	0.506397
PhHAL.1G032700	0.576128	0.000982505	0.00219947	-0.0717889	0.680788	0.770905	0.160768	0.152293	0.37534
PhHAL.1G032900	-0.395605	0.00300869	0.00615198	-1.07649	4.93312e-16	1.40598e-14	-0.84111	0.0335164	0.142418
PhHAL.1G033000	-0.425728	0.206837	0.270299	0.218673	0.506416	0.623934	0.603657	0.133436	0.346607
PhHAL.1G033200	-0.0816867	0.651263	0.711023	-0.0766508	0.669863	0.762482	-0.301213	0.160425	0.387328
PhHAL.1G033300	0.267818	0.000856561	0.00194002	0.206429	0.0100889	0.0252531	0.305702	0.18557	0.42226
PhHAL.1G033400	0.0598654	0.74328	0.791892	0.493794	0.00657228	0.0173558	0.190968	0.0409521	0.16271
PhHAL.1G033500	7.99985	1.78624e-150	5.48184e-148	0.0717065	0.775403	0.845241	-0.78018	0.311916	0.564871
PhHAL.1G033700	-0.00872703	0.906118	0.925822	0.0920465	0.211898	0.321476	0.148953	0.40169	0.648043
PhHAL.1G033800	1.11797	7.11122e-10	3.75003e-09	0.288274	0.111602	0.192551	0.277292	0.952901	0.983278
PhHAL.1G034000	0.313777	0.000908653	0.00204694	0.246415	0.00914598	0.0231936	0.280856	0.70827	0.862863
PhHAL.1G034100	0.620296	0.0075956	0.0142774	-0.319768	0.168034	0.267392	0.223578	0.00752129	0.0518972
PhHAL.1G034200	0.549829	1.57582e-07	6.34241e-07	0.116875	0.264941	0.383919	0.205379	0.379347	0.628812
PhHAL.1G034300	-0.287719	0.0177038	0.0307985	0.014917	0.901618	0.935013	-0.189577	0.0457834	0.175457
PhHAL.1G034400	0.144134	0.553995	0.622855	-0.101505	0.676441	0.767702	-0.321053	0.331538	0.584399
PhHAL.1G034500	-0.088488	0.24571	0.313472	0.0258682	0.732667	0.812856	-0.0299393	0.4116	0.656341
PhHAL.1G034600	-0.185935	0.267342	0.336645	-0.370627	0.0258403	0.0566053	-0.48691	0.42801	0.671286
PhHAL.1G034800	0.963733	1.73215e-09	8.77355e-09	-0.0789479	0.619831	0.72158	0.431301	3.01161e-05	0.000870537
PhHAL.1G034900	-1.70683	5.78247e-12	3.78076e-11	0.182831	0.415617	0.538185	0.193621	0.933165	0.974768
PhHAL.1G035000	0.757103	1.34887e-11	8.5573e-11	0.212135	0.0580204	0.112038	-0.0330977	0.0127347	0.0746194
PhHAL.1G035400	-0.292191	4.46931e-05	0.000126186	-0.0635126	0.371256	0.49384	0.0698783	0.0229042	0.110552
PhHAL.1G035600	-0.854586	5.75608e-10	3.07504e-09	-0.522441	0.000118498	0.000492384	-0.550727	0.811449	0.91463
PhHAL.1G035700	-0.0838506	0.516464	0.587189	0.536819	3.33379e-05	0.000156842	0.383673	0.189622	0.427935
PhHAL.1G035800	-0.103136	0.227058	0.292762	-0.207952	0.0144212	0.0343939	0.0116245	0.000818479	0.0105214
PhHAL.1G035900	-0.945557	3.16374e-09	1.55438e-08	-0.39025	0.0130936	0.0316538	-0.502164	0.416639	0.661115
PhHAL.1G036000	-4.51481	3.88325e-07	1.48603e-06	1.16864	0.126437	0.213347	1.1783	1	1
PhHAL.1G036400	0.0348695	0.78575	0.827647	0.0340712	0.79034	0.856147	0.21806	0.120305	0.324799
PhHAL.1G036600	-0.446883	0.00155993	0.00336584	0.25563	0.0696745	0.130282	0.629485	0.00110644	0.0131245
PhHAL.1G036700	-0.740682	1.01281e-06	3.66598e-06	-0.27034	0.0668878	0.125907	-0.0931818	0.107614	0.303425
PhHAL.1G036800	0.314669	0.107799	0.154258	-0.921884	2.40933e-06	1.43375e-05	-0.868493	0.768508	0.893107
PhHAL.1G036900	0.268958	0.131638	0.183288	-0.965995	6.91361e-08	5.45284e-07	-0.933592	0.850769	0.935275
PhHAL.1G037600	-0.31947	0.421746	0.496821	-0.50554	0.199948	0.307006	0.103882	0.0674061	0.22655
PhHAL.1G038400	-0.318997	0.492477	0.563985	0.476997	0.30532	0.427473	1.7715	0.000280828	0.00488551
PhHAL.1G039900	-0.0667285	0.652715	0.712316	0.0137822	0.925795	0.951292	0.401951	0.00139283	0.0155657
PhHAL.1G040100	-4.69045	1.23798e-16	1.22627e-15	-0.31656	0.413198	0.53586	-0.489312	0.349395	0.601844
PhHAL.1G040500	0.0481728	0.674096	0.731147	0.0729958	0.524144	0.63918	0.250135	0.095148	0.281481
PhHAL.1G040600	3.63882	1.11791e-37	3.38843e-36	0.295894	0.265785	0.384882	-0.337685	0.226377	0.472046
PhHAL.1G040700	0.262434	0.0643146	0.0977979	0.0553026	0.695552	0.783595	0.00174104	0.68174	0.847228
PhHAL.1G041200	0.707046	0.122431	0.172269	0.701204	0.126752	0.213796	1.94224	0.00224974	0.0223389
PhHAL.1G041400	0.317097	2.04489e-05	6.10552e-05	-0.20155	0.00664923	0.0175278	-0.112971	0.196447	0.435738
PhHAL.1G041800	-0.496996	0.187298	0.248602	0.290267	0.439847	0.561529	0.580615	0.408775	0.653767
PhHAL.1G041900	0.487864	0.0236225	0.0399191	-2.29462	1.65172e-25	1.4862e-23	-2.28537	0.961451	0.986457
PhHAL.1G042000	-1.43275	0.091232	0.133244	1.55727	0.0671495	0.126331	2.38906	0.242086	0.490421
PhHAL.1G042100	-0.105911	0.421865	0.496927	0.417951	0.00142059	0.00454473	0.205107	0.0525559	0.192444
PhHAL.1G042200	0.804534	0.0472357	0.0744218	-1.03531	0.010898	0.0270031	-1.25578	0.587246	0.790907
PhHAL.1G042300	-1.91451	2.83091e-07	1.10172e-06	-0.0102929	0.976446	0.985507	-0.260704	0.249761	0.499987
PhHAL.1G042400	-0.159063	0.20331	0.266255	0.118078	0.343151	0.466455	0.241086	0.274476	0.526192
PhHAL.1G042800	-0.758889	2.33992e-08	1.04154e-07	-0.369039	0.00533843	0.0145168	-0.196202	0.0868075	0.265347
PhHAL.1G042900	-0.385579	0.000145018	0.00037646	0.177323	0.0754966	0.139324	0.158341	0.82404	0.92144
PhHAL.1G043200	0.383745	0.00187983	0.00398356	0.61231	7.37225e-07	4.81564e-06	0.577428	0.764701	0.891097
PhHAL.1G043400	0.316669	0.127027	0.177761	0.654851	0.00159797	0.00503627	0.764675	0.589715	0.791938
PhHAL.1G043700	-1.82916	7.6967e-11	4.50837e-10	-0.827742	0.00158466	0.00499706	-0.514951	0.0391116	0.158065
PhHAL.1G043800	-1.49662	0.000147119	0.000381412	0.314847	0.41746	0.539921	1.56762	1.31414e-06	7.4006e-05
PhHAL.1G043900	1.21059	4.55085e-12	3.00234e-11	0.352152	0.0445682	0.0899002	-0.00825634	0.034241	0.144593
PhHAL.1G044100	-1.33511	0.000639495	0.00148118	0.466151	0.211595	0.321101	0.545841	0.771093	0.894361
PhHAL.1G044200	-0.244488	0.0271206	0.0451905	-0.0847052	0.442708	0.564461	0.141513	0.0186377	0.0964605
PhHAL.1G044300	0.067964	0.603579	0.668768	-0.15473	0.236568	0.351214	0.155818	0.00508201	0.0394177
PhHAL.1G044500	0.785768	1.90493e-10	1.06778e-09	0.330776	0.00731881	0.019052	0.536519	0.0706853	0.233059
PhHAL.1G044600	-0.0724174	0.494198	0.565691	0.301679	0.00444523	0.0123458	0.54343	0.00788872	0.0536358
PhHAL.1G045000	-0.985334	4.66202e-12	3.07214e-11	-0.173563	0.216194	0.326466	-0.202825	0.813334	0.915854
PhHAL.1G045100	8.07734	4.66698e-46	1.82703e-44	0.148811	0.756364	0.830811	-0.374339	0.552253	0.766792
PhHAL.1G045200	1.77364	4.01692e-05	0.000114486	2.9155	7.15406e-11	9.34979e-10	2.25347	0.105446	0.299711
PhHAL.1G045900	0.113057	0.419037	0.494206	0.189533	0.175062	0.276527	0.333258	0.268654	0.519495
PhHAL.1G046100	0.526924	2.76515e-06	9.42708e-06	0.360686	0.00134635	0.00433708	0.280385	0.458284	0.695521
PhHAL.1G046400	-1.15943	0.000431713	0.00103105	0.214829	0.485851	0.605105	0.157056	0.787007	0.902227
PhHAL.1G046600	-0.31458	0.00147527	0.0031998	-0.102406	0.297368	0.418761	-0.368283	0.000271768	0.00479093
PhHAL.1G046700	-0.195339	0.294386	0.365583	0.630213	0.000647074	0.00225477	0.305343	0.0301774	0.133168
PhHAL.1G046800	0.617128	0.00198981	0.00419645	0.783811	9.15616e-05	0.000389885	0.150703	4.70871e-06	0.000200827
PhHAL.1G046900	1.8262	4.53584e-07	1.71968e-06	1.04331	0.00391273	0.0110599	0.148515	0.00286873	0.0264209
PhHAL.1G047100	-0.478107	0.114781	0.162799	-0.958123	0.00148735	0.00473014	-0.814111	0.598194	0.797384
PhHAL.1G047400	0.257384	0.112607	0.160151	-0.254616	0.115276	0.197798	-0.434494	0.224647	0.470174
PhHAL.1G047500	0.824752	8.18609e-06	2.59234e-05	-1.0794	5.71926e-09	5.4414e-08	-0.988182	0.618816	0.809654
PhHAL.1G047600	-1.43396	1.79889e-05	5.4238e-05	-1.69321	1.59117e-07	1.17769e-06	-1.13719	0.00284684	0.0263072
PhHAL.1G047800	-1.0994	4.2584e-08	1.84252e-07	-0.328722	0.094831	0.16826	-0.418499	0.588981	0.791682
PhHAL.1G048000	-0.123461	0.132374	0.184209	0.151685	0.0631661	0.120085	0.224369	0.323391	0.576543
PhHAL.1G048100	1.6962	2.81811e-05	8.24656e-05	-0.476329	0.235495	0.349915	-0.383454	0.828515	0.92348
PhHAL.1G048200	-0.223655	0.00148255	0.00321381	0.289932	3.30197e-05	0.000155473	0.272314	0.777834	0.898477
PhHAL.1G048300	-0.948791	8.51879e-11	4.96285e-10	-0.302159	0.0323706	0.0684619	-0.360774	0.590575	0.792193
PhHAL.1G048800	1.55709	1.4496e-16	1.42685e-15	-0.102413	0.581304	0.689303	-0.13029	0.877682	0.948148
PhHAL.1G049300	-0.435068	0.000983809	0.0022018	0.0323767	0.803835	0.866029	0.154946	0.265559	0.516456
PhHAL.1G049400	0.0809828	0.490124	0.561851	0.281406	0.0163249	0.0382389	0.176444	0.330978	0.583831
PhHAL.1G049500	0.069987	0.608597	0.673406	0.429389	0.00161206	0.00507509	0.360402	0.577611	0.784157
PhHAL.1G049600	-0.24338	0.046289	0.0730373	-0.427212	0.000452533	0.0016425	-0.38664	0.726368	0.872333
PhHAL.1G049700	-0.310209	0.0223698	0.0379963	0.0253212	0.850204	0.89901	0.221792	0.0730988	0.238139
PhHAL.1G049800	-2.28916	2.54709e-07	9.9691e-07	-0.334951	0.438698	0.560556	1.17066	3.6191e-11	8.52124e-09
PhHAL.1G049900	-0.232098	0.254192	0.32264	-1.10912	5.19859e-08	4.1945e-07	-0.322167	7.04027e-11	1.5126e-08
PhHAL.1G050000	-0.43826	0.186988	0.248249	-0.451746	0.163043	0.261312	-0.561307	0.674132	0.842735
PhHAL.1G050100	0.215286	0.117417	0.166112	-0.0856123	0.533169	0.647487	-0.313642	0.0648242	0.220808
PhHAL.1G050200	0.749825	8.24171e-06	2.60899e-05	1.31683	1.15983e-14	2.72678e-13	0.762482	1.8753e-06	9.73794e-05
PhHAL.1G050300	0.247561	0.154924	0.21096	-1.10984	2.10109e-10	2.5447e-09	-1.37529	0.0924721	0.276275
PhHAL.1G050400	-0.0478521	0.663535	0.721947	0.206038	0.0604357	0.115882	0.443893	0.00915175	0.0593347
PhHAL.1G050700	0.417498	0.00735563	0.0138688	0.641946	3.90121e-05	0.000180572	0.510427	0.364441	0.615402
PhHAL.1G050800	-0.511909	4.25917e-07	1.62086e-06	-0.23691	0.0174222	0.040451	-0.247079	0.905965	0.962108
PhHAL.1G051100	0.0518161	0.708139	0.761343	-0.0501674	0.715568	0.799137	-0.258102	0.0878374	0.267212
PhHAL.1G051300	1.79061	5.31001e-08	2.26897e-07	0.510406	0.120669	0.205126	1.38715	0.0104046	0.0644913
PhHAL.1G051500	0.948654	1.06906e-07	4.39436e-07	0.469418	0.00859536	0.0219397	0.298731	0.319912	0.573314
PhHAL.1G052200	0.0781505	0.550742	0.619684	-0.0277103	0.831738	0.885915	-0.276027	0.026017	0.120664
PhHAL.1G052500	-1.23959	3.70693e-06	1.23848e-05	-0.246217	0.33553	0.458343	-0.359409	0.514052	0.740676
PhHAL.1G052600	0.385607	0.00686306	0.0130344	-0.923056	1.07445e-10	1.37188e-09	-0.945235	0.871328	0.945345
PhHAL.1G052700	-0.99599	0.00172291	0.00367871	0.503079	0.110208	0.190566	-0.080232	0.0252744	0.118337
PhHAL.1G052800	-0.173025	0.154537	0.210566	1.19307	2.6565e-22	1.59631e-20	1.0091	0.0890664	0.269094
PhHAL.1G053000	-1.329	1.5162e-10	8.58001e-10	-2.1785	1.55383e-25	1.411e-23	-1.43801	2.77999e-09	3.7624e-07
PhHAL.1G053100	0.057585	0.703836	0.757761	-0.2681	0.0760928	0.140239	-0.439744	0.216358	0.460072
PhHAL.1G053200	1.94206	2.83324e-30	6.21865e-29	1.03717	8.67189e-10	9.43857e-09	0.818164	0.183876	0.419904
PhHAL.1G053400	0.451124	0.00647811	0.0123703	0.480822	0.00377292	0.0107098	0.658136	0.257166	0.506889
PhHAL.1G053500	0.0776842	0.669219	0.726637	0.128458	0.476883	0.596846	-0.232859	0.0154169	0.0856225
PhHAL.1G053600	-0.0875104	0.519514	0.59015	0.379859	0.00523515	0.0142766	-0.023387	6.44447e-05	0.00162654
PhHAL.1G053700	-0.0336952	0.92018	0.937083	-0.0937991	0.775388	0.845241	-0.155072	0.823921	0.921436
PhHAL.1G054000	-0.204052	0.202462	0.265308	0.623212	9.46609e-05	0.000401888	0.917023	0.0298408	0.132226
PhHAL.1G054100	-1.89235	5.97976e-07	2.23215e-06	0.702962	0.0544427	0.106372	0.62111	0.762546	0.889973
PhHAL.1G054200	0.727543	4.03633e-10	2.1959e-09	0.890514	2.79767e-14	6.25238e-13	1.05859	0.130453	0.341386
PhHAL.1G054400	-0.0123428	0.833579	0.86702	0.701038	1.56308e-32	3.63016e-30	0.726595	0.649586	0.827895
PhHAL.1G054500	-0.790364	5.56808e-05	0.000154794	-0.0778934	0.681081	0.771186	-0.119202	0.772546	0.89496
PhHAL.1G054800	0.105889	0.392257	0.467823	0.134293	0.27797	0.397668	-0.225401	0.000139673	0.00286821
PhHAL.1G054900	-0.0136753	0.890365	0.914196	-0.123888	0.208302	0.317055	0.0564926	0.0285778	0.128619
PhHAL.1G055000	2.27232	1.62154e-13	1.21747e-12	2.754	5.74535e-18	2.10532e-16	3.05416	0.30561	0.558078
PhHAL.1G055100	0.190662	0.414478	0.489535	0.584893	0.0125003	0.0303947	0.537366	0.829015	0.923648
PhHAL.1G055400	0.554576	3.85833e-08	1.67957e-07	0.0422541	0.674762	0.766186	-0.0452162	0.36558	0.616593
PhHAL.1G055600	0.628224	3.10468e-05	9.01911e-05	0.344714	0.0224317	0.0501314	0.312735	0.827489	0.923204
PhHAL.1G055900	0.123499	0.240594	0.307744	-0.256884	0.0143501	0.0342528	-0.158884	0.310613	0.564058
PhHAL.1G056000	0.615594	5.31433e-09	2.55189e-08	-0.570771	6.15224e-08	4.90543e-07	-0.514892	0.588076	0.791351
PhHAL.1G056100	0.840728	0.00249188	0.00516405	0.315013	0.25755	0.375129	-0.10009	0.11537	0.316323
PhHAL.1G056300	-0.0490379	0.743272	0.791892	0.0534192	0.719685	0.802402	0.32038	0.0325954	0.140062
PhHAL.1G056600	-0.752446	8.10381e-07	2.97146e-06	-0.900895	2.29672e-09	2.3164e-08	-0.817127	0.517518	0.743483
PhHAL.1G056700	-2.00055	9.27603e-09	4.34026e-08	-0.10758	0.744069	0.821401	0.404608	0.0155679	0.0861775
PhHAL.1G056900	-2.10026	7.00527e-41	2.33319e-39	-0.182241	0.226776	0.33973	0.065219	0.040028	0.160423
PhHAL.1G057000	-0.838512	6.53305e-05	0.000179643	-0.351239	0.0885387	0.159049	-0.217981	0.432495	0.674844
PhHAL.1G057100	8.15085	1.03901e-136	2.41303e-134	-0.0314433	0.886405	0.924603	0.113405	0.95562	0.984921
PhHAL.1G057300	0.917622	5.83242e-05	0.000161671	-0.897107	8.52522e-05	0.0003651	-1.57059	7.70815e-05	0.00188998
PhHAL.1G057500	-0.252926	0.137921	0.19083	-0.0940562	0.580404	0.688489	-0.702279	5.80576e-09	7.12781e-07
PhHAL.1G057600	0.907004	0.0103475	0.0188862	0.0569635	0.87201	0.914584	0.307154	0.481193	0.715593
PhHAL.1G057700	-0.382152	0.052032	0.0811675	-0.00841046	0.965718	0.97817	-0.329682	0.0525487	0.192444
PhHAL.1G058300	0.0555763	0.892211	0.915763	0.367984	0.365002	0.488166	-0.18388	0.108748	0.305318
PhHAL.1G058500	-0.155047	0.560475	0.628414	0.26449	0.316022	0.438068	0.517212	0.272876	0.524278
PhHAL.1G058600	-0.352391	7.70979e-05	0.00020952	-0.0312469	0.723826	0.805991	-0.142301	0.143884	0.3631
PhHAL.1G059100	-0.54498	0.000160805	0.000413322	-0.748459	1.72851e-07	1.27276e-06	-0.454061	0.0106158	0.0654935
PhHAL.1G059300	1.01729	0.000155937	0.00040203	0.235243	0.382565	0.50544	0.239687	0.982361	0.994805
PhHAL.1G059500	0.103521	0.456131	0.530599	-0.0506935	0.714267	0.798088	0.28403	0.00405409	0.0336788
PhHAL.1G059600	0.0856306	0.426611	0.501693	0.0240382	0.823154	0.879607	0.188145	0.0977617	0.28655
PhHAL.1G059700	-0.464618	0.00362529	0.00728533	-1.14435	8.35407e-13	1.51608e-11	-0.992217	0.303808	0.556779
PhHAL.1G059900	-1.18065	8.86426e-16	8.14659e-15	-1.18137	4.46825e-16	1.28629e-14	-0.742813	7.12762e-05	0.0017755
PhHAL.1G060100	0.489302	9.81811e-06	3.07684e-05	0.717083	9.63972e-11	1.24469e-09	0.70397	0.910951	0.964543
PhHAL.1G060300	0.298304	0.235241	0.301908	0.787383	0.0018598	0.0057497	0.587861	0.393875	0.640849
PhHAL.1G060600	1.22211	0.000333315	0.000809317	0.0478897	0.887221	0.924874	-0.0582551	0.742252	0.879911
PhHAL.1G060900	0.360117	0.00114732	0.00253638	-0.127979	0.246552	0.362299	-0.16849	0.700083	0.858399
PhHAL.1G061000	0.271014	0.119201	0.168331	-0.758628	1.26896e-05	6.54707e-05	-0.744765	0.933923	0.975118
PhHAL.1G061100	0.457517	0.0048417	0.00948581	0.0601625	0.710818	0.79501	-0.220673	0.051939	0.190943
PhHAL.1G061300	0.542331	1.15778e-14	9.65899e-14	-0.036879	0.598977	0.703384	-0.177776	0.0251673	0.118029
PhHAL.1G061400	-0.778519	0.0409013	0.0654313	-0.0114401	0.975839	0.985241	-0.666923	0.0280195	0.126764
PhHAL.1G061500	1.31334	5.3643e-11	3.20107e-10	0.590534	0.00320859	0.00929722	0.0472533	0.0014608	0.0161884
PhHAL.1G061600	0.202394	0.0128455	0.023013	-0.405505	6.09675e-07	4.04239e-06	-0.356344	0.529848	0.75091
PhHAL.1G061700	0.410622	0.0693829	0.104589	-0.0459606	0.838731	0.890824	-0.0687908	0.91775	0.96757
PhHAL.1G061900	-0.376461	0.00358912	0.00721941	0.114184	0.369196	0.491899	0.292086	0.0795249	0.251958
PhHAL.1G062400	0.166506	0.283616	0.354102	0.152299	0.323018	0.445537	-0.0324516	0.170993	0.402662
PhHAL.1G062500	-0.973515	7.17405e-07	2.65261e-06	0.725298	0.000205214	0.000810389	0.166664	0.00010237	0.0023062
PhHAL.1G062600	-0.29854	0.0280419	0.0465902	0.443069	0.00105976	0.00350927	0.168048	0.0134782	0.0780536
PhHAL.1G062700	-0.367685	0.000623399	0.00144702	0.170721	0.11066	0.191212	0.114937	0.572386	0.781241
PhHAL.1G063000	0.311151	0.0204697	0.0350793	-0.0354689	0.791473	0.857104	-0.17077	0.282242	0.534328
PhHAL.1G063300	-0.0775992	0.617634	0.681431	0.122932	0.427366	0.549631	-0.124611	0.0649928	0.2211
PhHAL.1G063400	0.176231	0.19991	0.262443	-0.73428	8.67729e-08	6.73872e-07	-0.812203	0.540367	0.757572
PhHAL.1G063700	0.0797486	0.547406	0.616697	-0.491983	0.000205644	0.000811711	-0.155005	0.00233314	0.0229548
PhHAL.1G063800	-1.13647	8.1833e-07	2.99932e-06	0.147547	0.505159	0.622744	0.177641	0.852983	0.936151
PhHAL.1G063900	0.773898	6.51585e-08	2.74801e-07	-0.923572	1.21739e-10	1.54178e-09	-1.16466	0.0719242	0.235956
PhHAL.1G064100	0.657145	1.15031e-08	5.33873e-08	0.141425	0.219208	0.330142	-0.169789	0.00075097	0.00994428
PhHAL.1G064200	0.00473934	0.971234	0.977262	-0.413185	0.00162306	0.00510411	-0.404313	0.939877	0.976707
PhHAL.1G064300	-0.221732	0.400123	0.475719	-0.287609	0.271798	0.390998	-0.612051	0.155186	0.379283
PhHAL.1G064400	0.0311108	0.904932	0.925229	1.25352	1.954e-06	1.18746e-05	1.12363	0.590527	0.792193
PhHAL.1G064600	3.43816	1.07355e-08	4.99866e-08	0.227624	0.68432	0.773885	0.147691	0.886231	0.952691
PhHAL.1G064800	2.49859	2.66428e-10	1.4671e-09	0.136473	0.728011	0.809288	-0.806746	0.00331216	0.0291497
PhHAL.1G065200	0.494718	0.00192803	0.00407717	-0.437495	0.00608318	0.0162363	-0.695298	0.0744054	0.241207
PhHAL.1G065400	-0.600317	3.35416e-05	9.69467e-05	-0.105192	0.461402	0.581871	0.0280839	0.269911	0.520869
PhHAL.1G065700	1.76505	6.62945e-07	2.46184e-06	1.22015	0.000694764	0.00240391	1.11877	0.8139	0.915937
PhHAL.1G065800	-0.301666	0.00805643	0.0150711	0.0626492	0.579369	0.687594	-0.0619102	0.208893	0.45129
PhHAL.1G066000	-0.77227	0.0866835	0.127416	-0.819486	0.0657034	0.124099	-1.35838	0.13427	0.347774
PhHAL.1G066200	0.516133	6.81391e-05	0.000186849	-0.755151	5.73295e-09	5.44947e-08	-0.4059	0.00120894	0.0140495
PhHAL.1G066400	-0.091038	0.447239	0.522164	0.121527	0.306146	0.428176	0.324022	0.0437771	0.170204
PhHAL.1G066500	-0.193887	0.154289	0.210296	0.0135122	0.920597	0.947672	-0.127119	0.255062	0.504936
PhHAL.1G066600	-1.29496	1.17561e-08	5.45318e-08	-0.275326	0.215944	0.326195	-0.104251	0.394817	0.641712
PhHAL.1G066700	-1.25718	6.32578e-06	2.03534e-05	-0.959957	0.000323698	0.00121636	-1.07937	0.531714	0.75175
PhHAL.1G066900	-0.408244	0.398921	0.474553	0.00379573	0.993591	0.995923	-0.792166	0.034546	0.145463
PhHAL.1G067000	-1.50341	3.87523e-12	2.5734e-11	0.180176	0.383344	0.506302	0.249827	0.631179	0.817077
PhHAL.1G067200	-0.898233	0.00626095	0.0119956	0.0758138	0.815269	0.874499	0.0361482	0.890224	0.954414
PhHAL.1G067500	-0.232126	0.0208273	0.0356123	0.147209	0.135347	0.225264	0.163758	0.843308	0.931072
PhHAL.1G067600	-0.0616034	0.609414	0.674007	0.397463	0.000963582	0.00322432	0.509901	0.316179	0.569294
PhHAL.1G067800	0.593647	0.166113	0.223978	1.64794	0.000168769	0.000678153	1.26944	0.367862	0.61867
PhHAL.1G067900	1.56252	3.75602e-11	2.27132e-10	-1.66402	2.24884e-12	3.77427e-11	-2.28042	0.00271616	0.0254818
PhHAL.1G068000	1.14742	0.00112338	0.00248794	0.415809	0.237151	0.351806	-0.0350364	0.170317	0.401466
PhHAL.1G068800	0.307328	0.191365	0.252984	0.423974	0.0705025	0.131587	0.53128	0.622501	0.811433
PhHAL.1G068900	1.06395	7.55237e-19	8.76994e-18	-0.412427	0.000589434	0.002072	-0.293846	0.330338	0.582941
PhHAL.1G069000	-0.717781	5.72956e-06	1.85439e-05	0.119997	0.443575	0.565273	-0.294724	8.73521e-05	0.00205954
PhHAL.1G069100	-0.730339	4.48245e-11	2.69732e-10	0.17151	0.118039	0.201591	0.335128	0.0792412	0.251452
PhHAL.1G069200	1.26843	2.60298e-21	3.56737e-20	0.0918293	0.493074	0.611707	0.143411	0.725423	0.871928
PhHAL.1G069300	-0.645229	0.0255583	0.0428616	-0.988115	0.000489579	0.00175729	-0.673495	0.139891	0.356955
PhHAL.1G069400	-0.40301	0.000588251	0.00137136	0.0204641	0.860739	0.906302	-0.182406	0.0438003	0.170249
PhHAL.1G069500	0.319111	0.0152454	0.0268918	-0.202167	0.122223	0.207398	-0.0612818	0.232234	0.478643
PhHAL.1G069600	-0.675766	3.03704e-05	8.83457e-05	-0.0799883	0.61273	0.715817	0.11969	0.0974436	0.28591
PhHAL.1G069900	-0.222796	0.180452	0.240675	0.130493	0.427047	0.549341	0.0535892	0.58332	0.788463
PhHAL.1G070000	-1.19944	9.25067e-09	4.32958e-08	0.591173	0.00414064	0.0116257	0.90904	0.095351	0.281876
PhHAL.1G070100	-0.57419	5.99063e-06	1.93379e-05	0.524122	2.55692e-05	0.000123401	0.517324	0.93424	0.975118
PhHAL.1G070300	-1.18822	3.72305e-11	2.25376e-10	0.112745	0.511179	0.628317	0.0906596	0.852397	0.935972
PhHAL.1G070400	-0.430694	0.186298	0.247562	0.0929609	0.769855	0.841275	-0.0522865	0.577173	0.783854
PhHAL.1G070500	-0.442908	0.107943	0.154387	-0.345885	0.201702	0.309008	-0.293786	0.818451	0.918625
PhHAL.1G070600	0.461614	0.000763479	0.00174391	0.238368	0.0823604	0.149719	0.422179	0.152266	0.375326
PhHAL.1G070700	0.138573	0.495709	0.567269	0.385112	0.058935	0.11346	-0.0946336	0.00446729	0.0358133
PhHAL.1G070800	0.298708	0.457887	0.532029	1.0278	0.0110486	0.0272975	0.856359	0.648113	0.827375
PhHAL.1G070900	-1.14628	4.70188e-11	2.82343e-10	-0.370415	0.0274349	0.0595399	-0.163166	0.0804493	0.253858
PhHAL.1G071100	-0.139245	0.167224	0.225352	-0.168165	0.0936273	0.166568	-0.0389931	0.148072	0.36917
PhHAL.1G071200	0.767718	0.0061319	0.011768	-1.72805	9.45213e-10	1.02102e-08	-0.92029	0.00050831	0.00756081
PhHAL.1G071300	0.407734	0.000467368	0.00110697	-0.909589	5.92132e-15	1.44963e-13	-0.672038	0.0213695	0.105485
PhHAL.1G071500	0.393495	0.131597	0.183276	-0.292851	0.261413	0.379735	-0.633415	0.153967	0.377785
PhHAL.1G071700	0.675152	8.58673e-13	6.04802e-12	1.18165	4.45139e-35	1.29664e-32	1.05649	0.154507	0.378408
PhHAL.1G071800	1.23658	1.86935e-06	6.5511e-06	-0.0111715	0.965647	0.978169	0.298407	0.25478	0.504887
PhHAL.1G072200	-0.221194	0.16622	0.224087	-0.0485826	0.759016	0.832873	0.205058	0.0550833	0.198194
PhHAL.1G072300	-0.994748	7.17384e-05	0.000195978	1.09254	8.23707e-06	4.40455e-05	1.00266	0.620353	0.810424
PhHAL.1G072800	-1.40017	2.02885e-09	1.02059e-08	0.596297	0.00805958	0.020726	0.414979	0.261212	0.511765
PhHAL.1G073000	-1.07877	0.00880777	0.0163396	-0.109627	0.780353	0.848914	-0.392675	0.309015	0.561929
PhHAL.1G073200	-0.169727	0.179229	0.239278	-0.171345	0.173035	0.273863	-0.468982	0.00327097	0.0288759
PhHAL.1G073300	-0.0801333	0.842021	0.873851	-0.544216	0.172833	0.27361	-1.10808	0.096924	0.285084
PhHAL.1G073500	-0.310632	0.000238889	0.000595526	-0.121416	0.148824	0.243335	-0.218251	0.203613	0.444614
PhHAL.1G073800	-0.426221	0.00549206	0.0106579	-0.19663	0.195018	0.300968	-0.415407	0.0810074	0.254684
PhHAL.1G073900	-1.32222	1.81885e-08	8.21735e-08	0.0246055	0.912872	0.942462	0.248279	0.149584	0.370969
PhHAL.1G074000	1.07996	1.05221e-07	4.3272e-07	1.17965	8.69018e-09	7.96113e-08	0.979372	0.323133	0.576478
PhHAL.1G074400	-0.0978141	0.576988	0.64408	-0.729302	2.88434e-05	0.000137733	-0.464517	0.079671	0.25235
PhHAL.1G074600	-0.519769	2.65968e-05	7.81755e-05	0.0123611	0.919382	0.946818	-0.0138992	0.79886	0.909024
PhHAL.1G074700	1.10962	3.1087e-07	1.20248e-06	0.0840758	0.697267	0.784653	-0.210494	0.147455	0.368219
PhHAL.1G074800	1.68465	5.50455e-13	3.94336e-12	1.0174	1.37032e-05	7.02158e-05	0.948449	0.77658	0.897697
PhHAL.1G074900	0.561999	0.00192524	0.00407227	1.43083	6.7912e-15	1.6485e-13	1.25503	0.307848	0.560459
PhHAL.1G075000	0.217084	0.111343	0.15859	0.000705529	0.995873	0.997498	-0.0447368	0.729213	0.873355
PhHAL.1G075200	0.896423	1.46394e-11	9.25996e-11	1.39413	5.00373e-25	4.17447e-23	1.56531	0.212826	0.456037
PhHAL.1G075400	-0.719424	1.64819e-09	8.36804e-09	-0.566702	1.68177e-06	1.03521e-05	-0.503912	0.56921	0.778788
PhHAL.1G076100	0.173994	0.33703	0.410444	0.497731	0.00592509	0.0158902	0.210023	0.0675799	0.226824
PhHAL.1G076300	-2.52976	8.06469e-19	9.33961e-18	0.362286	0.170068	0.269954	-0.150048	0.000217095	0.0040559
PhHAL.1G076400	1.79152	2.17288e-05	6.46522e-05	1.0616	0.0115206	0.0282847	-0.301187	2.19717e-07	1.76472e-05
PhHAL.1G076700	-1.15851	0.0246179	0.0414584	1.12765	0.0250605	0.0551178	0.643976	0.184341	0.420386
PhHAL.1G077000	-0.595643	0.000626298	0.00145297	-0.366745	0.030447	0.0649532	-0.526377	0.219068	0.463312
PhHAL.1G077100	2.47497	2.58329e-23	3.90814e-22	-1.32479	1.02482e-07	7.86977e-07	-1.53672	0.557636	0.771525
PhHAL.1G077200	-0.375429	0.0186509	0.0322631	-0.865789	4.89319e-08	3.96111e-07	-0.5487	0.0147901	0.0834455
PhHAL.1G077400	-0.413685	0.00524539	0.0102185	-1.37276	2.76207e-20	1.32966e-18	-1.08215	0.0227403	0.110039
PhHAL.1G077600	-0.509494	3.1097e-05	9.03216e-05	-0.123848	0.302414	0.42451	0.120742	0.00791845	0.0537954
PhHAL.1G077800	3.55036	5.9453e-28	1.14547e-26	-0.0234703	0.937526	0.959124	0.640903	0.0191724	0.0980951
PhHAL.1G078100	-0.329584	0.0877585	0.128841	-0.0697945	0.716395	0.799733	-0.637595	3.1465e-05	0.000896884
PhHAL.1G078300	-1.13653	1.71272e-16	1.6772e-15	0.0742709	0.578982	0.687324	0.0368179	0.715056	0.865558
PhHAL.1G078400	0.127402	0.137816	0.190732	-0.133376	0.119755	0.203914	-0.0797306	0.511763	0.739364
PhHAL.1G078500	1.67298	9.75965e-09	4.55786e-08	-1.30446	7.13665e-06	3.86788e-05	-0.474226	0.00127585	0.0146488
PhHAL.1G078800	0.144181	0.0958262	0.139176	-0.0443422	0.607787	0.711348	-0.165728	0.120046	0.324376
PhHAL.1G078900	0.0188536	0.871293	0.898317	0.0644741	0.57737	0.686026	0.222695	0.124502	0.3317
PhHAL.1G079000	2.11943	1.09079e-09	5.64818e-09	-0.660104	0.050927	0.100578	-0.879828	0.493014	0.724677
PhHAL.1G079100	-0.368627	0.256902	0.325334	-1.18588	0.000240004	0.000931297	-0.239727	5.40173e-06	0.000224806
PhHAL.1G079200	3.20728	9.38385e-21	1.23864e-19	0.00857396	0.979261	0.987067	-0.242265	0.484211	0.717654
PhHAL.1G079500	0.162107	0.766071	0.811385	1.35233	0.0149926	0.035579	1.26932	0.874463	0.946491
PhHAL.1G079800	0.0185145	0.948772	0.959661	0.184243	0.518828	0.634587	-0.356813	0.0184956	0.0959849
PhHAL.1G080300	-1.64484	0.000110065	0.000291596	-0.353029	0.36844	0.491197	-0.212548	0.545392	0.762039
PhHAL.1G080500	0.809258	4.34106e-05	0.00012303	-0.70519	0.000375532	0.00139152	-0.945913	0.23221	0.478643
PhHAL.1G080600	-0.946451	1.67171e-21	2.31507e-20	-0.23821	0.0152061	0.0360258	-0.00559268	0.00446652	0.0358133
PhHAL.1G080700	0.0436574	0.689127	0.744162	-0.560946	2.70265e-07	1.91143e-06	-0.330724	0.0154244	0.0856225
PhHAL.1G080900	-1.37297	2.01789e-16	1.95819e-15	0.571098	0.000508588	0.00181717	0.451762	0.432673	0.674844
PhHAL.1G081000	-3.32019	1.18117e-32	2.95483e-31	0.280696	0.276183	0.395738	0.46071	0.279208	0.531335
PhHAL.1G081100	6.35029	8.49058e-50	3.79998e-48	0.319938	0.317932	0.440111	0.807856	0.52552	0.748476
PhHAL.1G081200	-0.167224	0.115626	0.163834	0.177947	0.0925584	0.165046	0.272225	0.325339	0.578096
PhHAL.1G081500	-0.272476	0.0202149	0.0347031	0.25232	0.0308694	0.0656802	0.172224	0.451913	0.690566
PhHAL.1G081600	0.116575	0.25564	0.324064	0.270164	0.00827749	0.0212197	0.254062	0.864416	0.942202
PhHAL.1G081700	0.861837	0.0132763	0.0237278	-0.104367	0.763864	0.836418	-0.807587	0.0173526	0.091828
PhHAL.1G081900	-0.302928	0.154452	0.210501	-1.60378	4.60793e-14	9.99898e-13	-1.70432	0.584386	0.788975
PhHAL.1G082200	1.00772	8.79835e-07	3.20901e-06	-0.311247	0.129153	0.217056	-0.579788	0.207961	0.450351
PhHAL.1G082600	1.67339	0.000388028	0.000934509	0.219518	0.641548	0.73948	-0.671783	0.0660491	0.223431
PhHAL.1G083800	-1.07422	0.0442249	0.0701088	-0.101107	0.84619	0.896349	-0.757059	0.0854588	0.262767
PhHAL.1G083900	-2.0506	5.21507e-09	2.50984e-08	-0.0997083	0.767632	0.839273	-0.797906	0.000895056	0.0111805
PhHAL.1G084000	-2.60092	4.64626e-23	6.9075e-22	-1.26527	3.06944e-07	2.15136e-06	-1.10498	0.303235	0.556244
PhHAL.1G084100	-0.162237	0.0742134	0.111042	0.410783	6.22875e-06	3.41895e-05	0.402513	0.922818	0.969761
PhHAL.1G084500	0.0498929	0.734598	0.784637	0.397537	0.00687004	0.0180367	0.611897	0.105669	0.300104
PhHAL.1G084600	-0.352527	0.0042018	0.00832992	0.176775	0.149298	0.243947	0.265185	0.429867	0.67277
PhHAL.1G085600	-0.319045	0.0172331	0.0300648	1.21105	3.14261e-19	1.32051e-17	0.943995	0.0172484	0.0914168
PhHAL.1G086100	-0.646397	5.33253e-08	2.27746e-07	-0.605329	2.63322e-07	1.86617e-06	-0.298175	0.000391137	0.00630072
PhHAL.1G086200	-0.149833	0.114384	0.162356	0.0509375	0.58961	0.696189	-0.0549079	0.214094	0.457465
PhHAL.1G086300	-0.36742	0.0218354	0.0371731	-0.919032	6.17212e-09	5.82185e-08	-0.734653	0.151275	0.373794
PhHAL.1G086400	3.07586	1.27202e-09	6.52762e-09	2.05014	5.35477e-05	0.000240846	1.19242	0.0936367	0.278159
PhHAL.1G086600	-1.42405	8.76939e-40	2.85979e-38	0.108236	0.304802	0.426921	0.364463	0.00298273	0.0270222
PhHAL.1G086800	1.30877	2.95721e-09	1.45582e-08	1.22804	4.23252e-08	3.46711e-07	0.889394	0.154182	0.378107
PhHAL.1G087300	-0.346306	0.197498	0.259779	0.156373	0.556869	0.668982	0.460323	0.190155	0.428416
PhHAL.1G087400	-0.751149	4.45505e-12	2.94139e-11	-0.186333	0.080127	0.146512	-0.306025	0.166329	0.395746
PhHAL.1G087500	-0.133333	0.589894	0.656176	-0.0375968	0.878496	0.918863	-0.703797	0.000337891	0.00564932
PhHAL.1G087600	0.853963	4.30027e-05	0.000121975	1.04462	6.69516e-07	4.40686e-06	0.450365	0.000209048	0.0039312
PhHAL.1G087900	-1.55671	1.5282e-08	6.98873e-08	0.937929	0.000533363	0.00189584	0.640725	0.195328	0.434827
PhHAL.1G088100	0.00710805	0.939776	0.952861	-0.297869	0.00151198	0.00480046	-0.190082	0.214877	0.458234
PhHAL.1G088200	-0.136124	0.317354	0.389408	-0.0376299	0.781602	0.849854	0.0637059	0.424202	0.667263
PhHAL.1G088300	-1.08119	7.27003e-13	5.15015e-12	0.164934	0.261088	0.379487	0.305412	0.214649	0.458082
PhHAL.1G088400	1.79463	4.56383e-13	3.29278e-12	0.464779	0.0607556	0.116378	-0.108763	0.0219901	0.107591
PhHAL.1G088700	2.09406	7.42398e-33	1.86746e-31	-0.0199015	0.908964	0.939632	0.496961	0.00581635	0.0431655
PhHAL.1G088900	0.0982868	0.194464	0.256315	-0.0680076	0.367209	0.490011	-0.0401931	0.690144	0.85233
PhHAL.1G089100	-0.0940824	0.512583	0.583394	0.13629	0.339608	0.462591	0.403326	0.0267794	0.123104
PhHAL.1G089200	-1.56094	1.9445e-09	9.81155e-09	-0.132215	0.598235	0.7028	0.271606	0.0200299	0.101079
PhHAL.1G089300	1.87388	1.00041e-32	2.50627e-31	-0.271963	0.0775277	0.142426	-0.274942	0.984319	0.995688
PhHAL.1G089500	1.10914	6.64846e-11	3.92243e-10	0.97009	1.35138e-08	1.20274e-07	0.992701	0.890708	0.954703
PhHAL.1G089600	-1.20267	3.46439e-13	2.52306e-12	0.551776	0.000697051	0.00241085	0.477247	0.590138	0.792193
PhHAL.1G089800	-0.611564	2.57279e-09	1.27681e-08	0.251797	0.013318	0.0321194	0.207453	0.623581	0.812005
PhHAL.1G090000	-0.0335908	0.766843	0.811969	0.365569	0.00127255	0.00412252	0.634541	0.00516307	0.0398501
PhHAL.1G090100	-0.248837	0.0743803	0.111263	0.473452	0.00066542	0.00231356	0.0689314	5.27891e-05	0.00137476
PhHAL.1G090400	-0.38615	0.0594129	0.091167	-0.713422	0.000460772	0.00166677	-0.720597	0.96814	0.989443
PhHAL.1G090500	-0.770275	0.00772848	0.0145097	-0.761484	0.00746699	0.0193761	-0.835098	0.750583	0.88422
PhHAL.1G090600	-0.0398959	0.91704	0.934827	-2.41241	7.15339e-10	7.92128e-09	-2.22671	0.582538	0.788088
PhHAL.1G090700	0.145642	0.100859	0.145441	-0.672609	3.19743e-14	7.10881e-13	-0.635972	0.657665	0.833072
PhHAL.1G090800	3.55009	1.51175e-23	2.33013e-22	0.154339	0.657676	0.753198	-1.06703	0.000906007	0.0112294
PhHAL.1G091000	0.0829263	0.68015	0.736379	0.173806	0.384934	0.507633	0.0445904	0.476261	0.711438
PhHAL.1G091200	-1.18287	0.00129708	0.0028444	-0.323912	0.347954	0.471157	-0.260769	0.766191	0.892168
PhHAL.1G091400	-0.505799	0.0190148	0.0328266	-3.19831	1.6483e-46	1.41639e-43	-2.92762	0.121684	0.327082
PhHAL.1G091500	3.72265	8.58353e-13	6.04802e-12	-0.79326	0.110028	0.190393	0.350979	0.0380599	0.155386
PhHAL.1G091600	-0.140686	0.710512	0.763322	0.421161	0.267159	0.386448	0.975548	0.109554	0.30668
PhHAL.1G091900	-0.073377	0.603588	0.668768	-0.00379579	0.978561	0.98696	-0.28078	0.022797	0.110188
PhHAL.1G092100	0.182088	0.256409	0.324878	0.27755	0.0835211	0.151429	-0.00486759	0.0418771	0.164938
PhHAL.1G092400	1.84327	2.69621e-13	1.98191e-12	0.939199	0.000186347	0.00074202	0.761631	0.483997	0.717645
PhHAL.1G093100	-0.0777183	0.567474	0.635059	0.353502	0.00940865	0.0237676	0.398074	0.732857	0.875293
PhHAL.1G093500	0.00771625	0.976633	0.981315	-0.416315	0.109563	0.189814	0.495719	1.1391e-06	6.48307e-05
PhHAL.1G093600	0.364227	0.193173	0.254826	0.852909	0.00244476	0.00729993	0.402368	0.0693202	0.230281
PhHAL.1G094000	0.0626326	0.593534	0.65951	-0.664529	1.25484e-08	1.1203e-07	-0.487828	0.0845978	0.26096
PhHAL.1G094100	-0.202798	0.143334	0.197178	0.574672	3.08538e-05	0.000146438	0.361019	0.0700225	0.23163
PhHAL.1G094400	2.24817	2.25329e-07	8.90435e-07	1.45023	0.000847715	0.0028724	0.349963	0.00277494	0.0258793
PhHAL.1G094800	-0.548413	0.0250473	0.0421155	-0.0946339	0.695603	0.783602	-0.683518	0.000956032	0.0117541
PhHAL.1G094900	0.763773	0.00832012	0.0155204	-2.34251	4.57195e-15	1.1371e-13	-1.65068	0.00582169	0.0431865
PhHAL.1G095000	2.60568	5.53094e-11	3.29594e-10	0.293899	0.453339	0.574606	0.470825	0.750192	0.884004
PhHAL.1G095100	-1.2952	1.49568e-07	6.0368e-07	-3.43783	5.38614e-40	2.37349e-37	-3.16754	0.217639	0.461768
PhHAL.1G095200	0.00224145	0.985996	0.988642	0.105636	0.408628	0.531196	0.278645	0.147922	0.368932
PhHAL.1G095300	-0.0903047	0.397959	0.473637	0.625236	5.25761e-09	5.02543e-08	0.45131	0.0677775	0.227132
PhHAL.1G095500	2.6626	2.62959e-11	1.61631e-10	4.75373	1.92218e-29	3.10786e-27	3.589	0.00121151	0.0140699
PhHAL.1G095700	0.441484	0.00150874	0.00326564	0.184928	0.183888	0.287613	0.262639	0.561555	0.774531
PhHAL.1G095800	0.567338	0.0975016	0.141323	-0.239052	0.483456	0.602646	-0.664693	0.182099	0.417767
PhHAL.1G096000	-0.209931	0.388977	0.464491	-0.127379	0.594821	0.700178	-0.0283123	0.614817	0.806985
PhHAL.1G096100	-0.15153	0.343376	0.417226	0.098901	0.532227	0.646604	0.0155255	0.547204	0.762955
PhHAL.1G096500	0.491563	0.00135665	0.00296257	0.57546	0.000182551	0.000727915	0.412194	0.255419	0.505046
PhHAL.1G096700	0.388629	0.000422392	0.00101047	0.56976	2.72335e-07	1.92448e-06	0.839291	0.0041766	0.034447
PhHAL.1G096800	-0.38646	0.124257	0.174381	-0.592445	0.0181218	0.0418506	-0.0298171	0.00908565	0.0590495
PhHAL.1G096900	-0.409154	5.08261e-05	0.000142284	-0.284442	0.00447839	0.0124238	-0.354969	0.426597	0.670189
PhHAL.1G097100	0.278474	0.0604504	0.0925936	0.202122	0.1733	0.274173	0.274425	0.611617	0.805237
PhHAL.1G097500	-2.20868	3.13575e-23	4.72313e-22	-0.581399	0.00638045	0.0169272	-0.749222	0.316888	0.570153
PhHAL.1G097600	-0.502904	0.000191587	0.000486321	-0.135524	0.312513	0.434604	-0.187793	0.684965	0.848517
PhHAL.1G097700	-0.0890629	0.768832	0.813617	-0.229165	0.443808	0.565361	0.113982	0.176495	0.409779
PhHAL.1G097900	-0.625055	4.37952e-16	4.10619e-15	-0.0827855	0.276506	0.396135	-0.194455	0.083139	0.258314
PhHAL.1G098100	-0.2437	0.51604	0.586746	-0.702846	0.0598398	0.114906	-1.2494	0.0859556	0.263893
PhHAL.1G098600	-1.35995	0.000101473	0.00027027	-1.37148	7.33891e-05	0.000319712	-1.73417	0.224707	0.470174
PhHAL.1G099900	-0.151922	0.341535	0.415167	0.338108	0.0331374	0.0698646	0.457819	0.392705	0.639964
PhHAL.1G100200	0.474486	0.00601641	0.0115697	0.288658	0.0944778	0.167789	0.357328	0.676504	0.843697
PhHAL.1G100500	0.163051	0.590122	0.656387	0.114289	0.70343	0.789418	0.0123672	0.722102	0.869883
PhHAL.1G100700	-0.506234	0.000282027	0.00069311	-0.182893	0.183517	0.287164	-0.177436	0.965191	0.988514
PhHAL.1G100800	-0.760873	3.94747e-08	1.71489e-07	-0.283071	0.0374862	0.0778062	-0.224928	0.6071	0.802448
PhHAL.1G100900	-0.158695	0.602049	0.667407	1.21719	7.29176e-05	0.000317981	0.378813	0.000171485	0.00335705
PhHAL.1G101100	-0.376532	0.00886978	0.0164405	0.155505	0.272942	0.392173	0.302422	0.216849	0.460725
PhHAL.1G101400	-0.0552937	0.655435	0.714877	0.27459	0.0260994	0.0570521	0.415518	0.203012	0.443658
PhHAL.1G101700	-1.67048	7.24022e-08	3.03193e-07	0.77937	0.00752579	0.0195139	0.269758	0.00203355	0.0208189
PhHAL.1G101800	0.368302	0.187821	0.249124	0.455599	0.104484	0.182393	1.12519	0.00570081	0.0426024
PhHAL.1G102100	-0.631373	2.94745e-12	1.98258e-11	-0.225502	0.0116384	0.0285262	-0.216871	0.912765	0.96581
PhHAL.1G102200	-4.48386	5.09998e-36	1.4345e-34	-1.38493	9.8003e-06	5.16126e-05	-0.928647	0.000229032	0.00421707
PhHAL.1G102300	-0.0414345	0.844311	0.875857	0.0591238	0.778521	0.847727	0.0840922	0.893903	0.956072
PhHAL.1G102500	0.478169	0.000575812	0.00134346	-0.487153	0.000446814	0.00162448	-0.550177	0.637972	0.820757
PhHAL.1G102800	1.23578	9.56941e-11	5.53365e-10	-0.557252	0.00360265	0.0102935	-0.64618	0.662383	0.836167
PhHAL.1G104000	-6.76574	8.57344e-24	1.33342e-22	0.1164	0.904208	0.936692	0.0482285	0.851156	0.935401
PhHAL.1G104200	-0.579702	0.00238779	0.00496451	-0.30581	0.105143	0.18332	0.0247022	0.0323845	0.139505
PhHAL.1G104500	-1.54411	1.07781e-09	5.586e-09	0.806752	0.00118212	0.00386748	1.03487	0.317979	0.571329
PhHAL.1G104700	-0.285672	0.0329927	0.0538882	-0.187399	0.159507	0.256747	-0.135071	0.668968	0.839532
PhHAL.1G105000	-0.509515	1.04365e-05	3.25936e-05	0.274719	0.0161662	0.0379241	0.361162	0.375926	0.62611
PhHAL.1G105300	0.781233	0.0176641	0.0307356	0.901358	0.00649995	0.0171991	1.50379	0.0577995	0.204921
PhHAL.1G105400	2.40845	2.22008e-32	5.50568e-31	-0.0400145	0.842316	0.893418	-0.226192	0.437622	0.67905
PhHAL.1G105500	-0.111232	0.411258	0.486351	-0.186712	0.16422	0.262783	-0.184119	0.986755	0.996522
PhHAL.1G105600	0.194915	0.237925	0.304898	1.85848	9.38517e-28	1.08982e-25	1.93024	0.6495	0.827895
PhHAL.1G106100	0.311203	0.00269673	0.00555507	-0.166434	0.108343	0.187947	-0.235772	0.483695	0.717564
PhHAL.1G106200	-0.297266	0.189816	0.251404	0.0805242	0.718131	0.801208	-0.0165797	0.60172	0.799024
PhHAL.1G106300	-2.26594	6.69897e-12	4.35268e-11	0.488921	0.122961	0.208402	0.996451	0.0234355	0.11236
PhHAL.1G106400	-0.466155	1.40189e-06	4.99748e-06	0.157297	0.101907	0.178675	0.0674307	0.307812	0.560453
PhHAL.1G106500	0.417213	0.17304	0.232189	0.306318	0.31602	0.438068	-0.161303	0.0912218	0.273538
PhHAL.1G106700	-0.564807	0.107838	0.154301	-1.13679	0.0010226	0.00339925	-0.876364	0.334305	0.586852
PhHAL.1G106800	-2.62905	2.28259e-10	1.27035e-09	0.208725	0.566064	0.676381	0.0282749	0.306859	0.55931
PhHAL.1G106900	-0.105389	0.564222	0.631996	-1.38519	4.02192e-14	8.78281e-13	-1.28003	0.532392	0.752374
PhHAL.1G107000	-1.2491	6.53156e-25	1.08771e-23	-0.581788	9.91332e-07	6.33582e-06	-0.755058	0.0779872	0.248461
PhHAL.1G107400	-0.810782	4.83486e-06	1.58451e-05	-0.0723392	0.679086	0.769687	-0.194243	0.417736	0.661996
PhHAL.1G107500	0.32736	0.0238052	0.0402	-0.0168641	0.907111	0.938511	-0.124329	0.431355	0.673951
PhHAL.1G107700	-0.395663	0.00154038	0.00332742	-0.14441	0.239528	0.354703	0.0303194	0.0781488	0.248837
PhHAL.1G108100	-0.867301	3.83275e-05	0.000109618	1.36361	4.80155e-11	6.45187e-10	1.52455	0.304499	0.557135
PhHAL.1G108400	-3.97201	1.4246e-40	4.7083e-39	-0.52348	0.0400024	0.0820776	-0.598037	0.509756	0.737453
PhHAL.1G108600	0.133562	0.632494	0.693906	-0.0234381	0.932346	0.955873	0.271166	0.217207	0.461137
PhHAL.1G108700	-0.127525	0.540035	0.609552	-0.0341095	0.869468	0.912865	-0.265099	0.220973	0.465566
PhHAL.1G108800	0.492411	0.000411283	0.000985267	0.108788	0.433973	0.556129	0.18389	0.569703	0.779031
PhHAL.1G109200	-1.48275	0.000714104	0.00164072	-0.758691	0.0670331	0.126139	-0.652375	0.688576	0.851578
PhHAL.1G109600	0.310249	0.0428141	0.0681299	-1.00984	4.90279e-11	6.57763e-10	-0.788209	0.11774	0.320513
PhHAL.1G109700	-1.9954	1.64981e-15	1.48526e-14	-0.313076	0.194862	0.300754	-0.345261	0.8627	0.941672
PhHAL.1G109800	-0.310201	0.357682	0.432196	0.33463	0.317022	0.438993	0.610213	0.350199	0.602403
PhHAL.1G109900	0.16209	0.045219	0.0715592	-0.632491	3.62871e-15	9.14413e-14	-0.551943	0.253887	0.503931
PhHAL.1G110000	-0.480914	6.38617e-06	2.05222e-05	0.108549	0.305142	0.427328	-0.0364033	0.12182	0.327368
PhHAL.1G110100	-0.246269	0.00392307	0.00781974	0.120767	0.155633	0.251856	0.117415	0.966774	0.989029
PhHAL.1G110400	0.102645	0.373514	0.448425	0.225363	0.0508543	0.100458	-0.012787	0.0162727	0.0886512
PhHAL.1G110500	-0.47786	0.000549648	0.00128678	0.549729	5.845e-05	0.000260779	0.365515	0.0927852	0.276826
PhHAL.1G110700	0.561225	0.122941	0.172902	-0.785142	0.0311937	0.0662909	-0.778189	0.995047	0.999769
PhHAL.1G111200	-1.47204	7.06553e-23	1.03519e-21	-0.0805721	0.576875	0.685627	0.0579804	0.201145	0.441621
PhHAL.1G111800	-0.06304	0.71584	0.768271	-0.274229	0.109318	0.189465	-0.280055	0.96182	0.986617
PhHAL.1G112700	-0.255485	0.127276	0.178081	-0.235703	0.154298	0.250072	0.00211034	0.0804662	0.253864
PhHAL.1G112800	-0.437095	0.139776	0.192979	0.0199995	0.945963	0.964817	0.670539	0.00784803	0.0534649
PhHAL.1G113000	-0.139605	0.305754	0.377438	-0.193966	0.153254	0.248822	0.241585	6.69883e-06	0.000262277
PhHAL.1G113100	-0.796562	3.64616e-06	1.21912e-05	0.0750196	0.649721	0.746497	0.144474	0.559688	0.773306
PhHAL.1G113200	-1.14306	4.48e-10	2.42422e-09	0.816296	6.44022e-06	3.52368e-05	0.933041	0.439334	0.680479
PhHAL.1G113300	0.712538	1.98999e-08	8.93649e-08	1.39024	4.29826e-27	4.70509e-25	1.45805	0.584842	0.789156
PhHAL.1G113700	0.67792	0.0470004	0.0740919	0.252688	0.458272	0.579065	0.486642	0.484764	0.717792
PhHAL.1G113800	-0.0689786	0.623499	0.686492	-0.687495	1.02202e-06	6.51261e-06	-0.695707	0.951487	0.983032
PhHAL.1G114000	0.257351	0.044242	0.0701293	-0.586792	4.11347e-06	2.33854e-05	-0.559506	0.810615	0.914229
PhHAL.1G114100	0.0647573	0.891353	0.915029	4.57578	3.25073e-18	1.2145e-16	5.51547	0.0475014	0.180113
PhHAL.1G114200	0.966196	1.59288e-12	1.09985e-11	0.823201	2.03483e-09	2.07541e-08	0.415892	0.000141506	0.00289894
PhHAL.1G114400	0.176421	0.629268	0.691515	1.08486	0.00300024	0.00874823	0.0953098	0.000230731	0.00424151
PhHAL.1G114600	1.62879	2.87776e-07	1.11894e-06	0.566674	0.0753669	0.13914	-0.348603	0.00207237	0.0210644
PhHAL.1G114800	0.145425	0.268022	0.337379	0.165859	0.206884	0.315486	0.03821	0.301635	0.554611
PhHAL.1G115100	1.2688	3.94742e-16	3.71117e-15	1.2065	1.74777e-14	4.02643e-13	1.23373	0.865069	0.942436
PhHAL.1G115300	-3.96266	1.10647e-33	2.88118e-32	-0.725036	0.0159566	0.0375195	-0.0380653	0.000276666	0.0048425
PhHAL.1G115600	0.411324	0.100665	0.145222	-0.826911	0.000981588	0.00327628	-1.19906	0.10186	0.293249
PhHAL.1G116000	-2.98357	3.84936e-07	1.4747e-06	-0.00362303	0.986103	0.991062	0.0871888	0.738673	0.878249
PhHAL.1G116100	-0.332593	0.00635086	0.0121557	0.141529	0.244604	0.359912	0.234793	0.422067	0.665732
PhHAL.1G116400	0.342554	0.00736885	0.0138891	0.311606	0.0147126	0.0349869	0.127952	0.113376	0.312794
PhHAL.1G116500	-0.604174	3.71243e-06	1.23983e-05	0.106549	0.40374	0.526175	0.015822	0.372377	0.622609
PhHAL.1G116600	-0.509826	2.53896e-06	8.70602e-06	-0.136827	0.200427	0.307513	0.0255711	0.0605276	0.211195
PhHAL.1G116800	0.991522	6.38252e-12	4.15178e-11	0.921188	2.23684e-10	2.69771e-09	1.24683	0.0117215	0.0703453
PhHAL.1G116900	0.666122	5.70863e-07	2.13558e-06	-0.318826	0.0165685	0.0387674	-0.228411	0.485852	0.718963
PhHAL.1G117900	-1.55848	5.46218e-05	0.000152046	-0.463894	0.190769	0.295766	-0.803181	0.105838	0.300338
PhHAL.1G118000	-2.09485	5.52342e-09	2.64637e-08	-1.42336	3.5997e-05	0.000168155	-1.54043	0.622843	0.811632
PhHAL.1G118400	0.678071	0.00232529	0.00484688	2.04299	1.41334e-18	5.47063e-17	2.40762	0.0771685	0.246774
PhHAL.1G119100	-2.12385	1.04764e-33	2.73629e-32	-0.382702	0.0183872	0.042354	-0.33397	0.611603	0.805237
PhHAL.1G119400	-0.0216705	0.909502	0.928609	0.539577	0.00479407	0.0132334	0.714625	0.328326	0.581121
PhHAL.1G119600	0.445139	0.151135	0.206521	-0.37646	0.223575	0.335664	-0.0969238	0.342699	0.595344
PhHAL.1G120300	1.15266	4.44863e-12	2.93829e-11	-0.2802	0.0901518	0.161424	-0.677623	0.00384648	0.0324737
PhHAL.1G120400	0.591179	6.60957e-06	2.12044e-05	0.234387	0.0741427	0.137175	0.43998	0.09136	0.273809
PhHAL.1G120600	-0.68047	0.00210088	0.0044112	-0.167874	0.441727	0.563503	-0.291523	0.50619	0.734781
PhHAL.1G120800	-3.85438	1.49695e-11	9.4548e-11	0.790929	0.10603	0.184512	0.935607	0.477617	0.712487
PhHAL.1G121100	-1.22359	4.39627e-21	5.92119e-20	0.162357	0.200138	0.307187	0.179516	0.86603	0.942647
PhHAL.1G121800	-0.280207	0.279532	0.349893	-0.899297	0.000522369	0.00186099	-0.309102	0.00750125	0.0518213
PhHAL.1G122200	-7.04173	1.78225e-58	1.00756e-56	-0.188253	0.463551	0.583846	-0.228302	0.71913	0.868372
PhHAL.1G122500	-0.164975	0.155165	0.211188	-0.455896	6.7796e-05	0.000298143	-0.393312	0.515091	0.741551
PhHAL.1G122600	-0.376719	3.65278e-07	1.40346e-06	-0.286012	9.53814e-05	0.000404447	-0.284407	0.980699	0.994059
PhHAL.1G122700	-5.18782	3.91128e-27	7.32236e-26	-0.143711	0.624668	0.725816	-0.187249	0.825246	0.921958
PhHAL.1G123300	-1.07263	0.00347793	0.00701876	-0.714704	0.0388767	0.0801218	-0.718612	0.978037	0.993065
PhHAL.1G123900	-0.247131	0.0180907	0.0314078	-0.160992	0.118823	0.202653	-0.110293	0.557844	0.771662
PhHAL.1G124000	0.1554	0.217124	0.281771	-0.40863	0.00117247	0.00383666	-0.605589	0.0860369	0.263978
PhHAL.1G124100	0.78333	0.000545293	0.00127798	0.32558	0.151094	0.246249	0.717994	0.0694344	0.230398
PhHAL.1G124200	0.597471	3.79073e-05	0.000108561	0.452508	0.00185527	0.00573774	0.53485	0.556835	0.770788
PhHAL.1G124300	0.524696	3.1496e-05	9.13878e-05	-0.249797	0.0472035	0.0943741	-0.127228	0.311294	0.564639
PhHAL.1G124700	-4.75735	1.21531e-64	7.9115e-63	1.68336	3.85599e-11	5.25528e-10	1.48163	0.173642	0.406393
PhHAL.1G125100	0.193764	0.114323	0.162283	-0.426959	0.000477694	0.00171924	-0.441248	0.901265	0.960293
PhHAL.1G125300	0.378801	0.00110953	0.00246044	-0.137091	0.237074	0.351798	-0.0707183	0.546242	0.762193
PhHAL.1G125400	1.64407	0.000109109	0.000289242	-1.52943	0.000387611	0.00143227	-1.84972	0.536686	0.755739
PhHAL.1G126300	1.99998	3.15659e-09	1.55175e-08	1.6207	2.32638e-06	1.38872e-05	1.52254	0.819969	0.919049
PhHAL.1G126600	2.37112	3.54874e-12	2.36665e-11	0.303103	0.362496	0.485834	1.70492	9.09072e-15	5.04037e-12
PhHAL.1G127200	-0.146631	0.56842	0.635912	-0.25928	0.305285	0.427458	0.00640677	0.204954	0.446317
PhHAL.1G127400	-0.400753	0.000261801	0.00064701	0.0103096	0.924222	0.950322	0.0674848	0.537271	0.756006
PhHAL.1G127600	0.0965727	0.520117	0.590717	-1.28725	1.28753e-17	4.49747e-16	-0.99479	0.0263735	0.121693
PhHAL.1G128400	-0.166846	0.088189	0.12933	-0.204722	0.035447	0.0740749	-0.0644453	0.10317	0.295894
PhHAL.1G128600	-4.65676	6.80619e-14	5.29281e-13	0.422261	0.427518	0.549703	0.519926	0.582101	0.787681
PhHAL.1G128800	-2.98577	3.85027e-12	2.55782e-11	0.901123	0.0155767	0.0367367	0.972271	0.666984	0.838313
PhHAL.1G129000	0.219755	0.0284719	0.047227	-0.280276	0.00519451	0.0141861	-0.521026	0.00402938	0.0335385
PhHAL.1G129400	-0.0998739	0.365485	0.440417	-0.4931	7.26062e-06	3.9264e-05	-0.170301	8.07088e-05	0.00194289
PhHAL.1G129800	-0.78202	1.41511e-13	1.06808e-12	-0.203471	0.0517133	0.101805	0.00364753	0.015996	0.0876719
PhHAL.1G130000	-0.0614744	0.883575	0.90869	-0.499243	0.230804	0.344294	-0.52189	0.962158	0.986728
PhHAL.1G130100	0.508212	0.00135188	0.0029544	-1.52745	1.63167e-21	9.07503e-20	-1.18045	0.0126121	0.0741372
PhHAL.1G130900	1.44653	3.55656e-21	4.82804e-20	-0.345936	0.0238235	0.0528089	-0.133413	0.194004	0.432945
PhHAL.1G131100	-0.0470157	0.600757	0.666319	0.461265	2.55371e-07	1.81581e-06	0.418416	0.595816	0.795707
PhHAL.1G131200	-1.25238	3.83736e-22	5.45483e-21	-0.448175	0.000418003	0.00153042	-0.124726	0.00157493	0.0171328
PhHAL.1G131600	7.03303	1.08304e-41	3.72263e-40	0.589198	0.161228	0.258838	0.03786	0.66514	0.837524
PhHAL.1G131700	-0.441257	0.000596072	0.00138809	0.120459	0.34155	0.464642	0.288035	0.10933	0.306453
PhHAL.1G132200	2.93401	5.52334e-18	6.02693e-17	0.180966	0.587461	0.694555	1.67635	0.000503995	0.00752621
PhHAL.1G132900	0.306183	0.00483317	0.00947199	-0.225761	0.0373746	0.0776029	-0.119702	0.300691	0.554179
PhHAL.1G133500	-1.32006	1.43804e-13	1.08443e-12	0.574583	0.000884379	0.00298604	0.746021	0.170154	0.401323
PhHAL.1G134200	-4.05671	1.33714e-15	1.21331e-14	0.385569	0.329033	0.451803	0.305295	0.524593	0.747813
PhHAL.1G135600	-0.135783	0.032983	0.0538776	-0.199646	0.00157752	0.00497912	-0.251083	0.367947	0.618736
PhHAL.1G136200	0.171426	0.134814	0.187165	-0.199439	0.0814971	0.148511	-0.324661	0.240173	0.488358
PhHAL.1G136600	8.12349	6.06384e-125	1.15792e-122	0.480677	0.0579159	0.111849	-0.681697	0.226649	0.472313
PhHAL.1G137300	0.0640373	0.654031	0.713617	0.0699304	0.620465	0.722067	-0.0502484	0.339815	0.592428
PhHAL.1G137600	7.2584	5.57048e-71	4.27385e-69	-0.0955207	0.728267	0.809468	-0.0136657	1	1
PhHAL.1G137800	-1.94281	1.34609e-17	1.43067e-16	-0.916173	3.21252e-05	0.000151511	-0.306919	0.000156266	0.00313854
PhHAL.1G137900	-0.339506	0.240402	0.307523	0.749108	0.00852462	0.0217785	0.915673	0.471518	0.707868
PhHAL.1G138000	1.42494	8.66349e-16	7.9706e-15	0.384949	0.0298265	0.0638275	0.691033	0.101462	0.292557
PhHAL.1G138300	0.0717553	0.341968	0.415613	-0.270484	0.000323729	0.00121636	-0.328301	0.404505	0.649866
PhHAL.1G138400	-1.1712	0.000168236	0.000431024	-0.206749	0.497991	0.61656	-0.817344	0.00562136	0.042229
PhHAL.1G138500	-0.235278	0.0187799	0.0324568	0.136829	0.169059	0.268706	0.102286	0.703142	0.859758
PhHAL.1G138900	0.476658	0.000135546	0.000353703	-0.294881	0.0179931	0.0416034	-0.463433	0.14299	0.361748
PhHAL.1G139700	1.52555	1.16706e-12	8.13672e-12	0.989253	4.616e-06	2.60442e-05	0.852337	0.556172	0.770243
PhHAL.1G140500	1.78191	1.79765e-15	1.6116e-14	0.0160918	0.942677	0.962389	-0.0765999	0.724392	0.870994
PhHAL.1G141500	0.446308	0.000729856	0.00167333	0.00236638	0.98565	0.990723	-0.245757	0.0334656	0.142325
PhHAL.1G142600	1.77612	2.38338e-15	2.11902e-14	-1.08152	1.3347e-06	8.35025e-06	-1.18199	0.685056	0.848569
PhHAL.1G144200	1.25804	0.000225391	0.000564825	2.15456	8.45737e-10	9.21676e-09	2.46362	0.381867	0.63087
PhHAL.1G145400	0.125911	0.611172	0.67569	2.0546	1.4058e-15	3.79875e-14	2.41984	0.112842	0.311917
PhHAL.1G146300	-1.44975	1.37393e-21	1.91503e-20	-0.163156	0.271614	0.390854	-0.322646	0.224192	0.469811
PhHAL.1G146400	0.651614	0.000163672	0.000420032	-0.409556	0.0177086	0.0409942	-0.540961	0.433596	0.675487
PhHAL.1G146600	-0.400471	0.0979596	0.141927	-2.28747	6.96019e-21	3.56005e-19	-1.57539	4.00169e-06	0.000175911
PhHAL.1G146700	-0.178413	0.0376243	0.0606805	0.0477091	0.575657	0.684559	0.210327	0.0225143	0.1094
PhHAL.1G146800	-0.597784	0.110502	0.1576	0.152826	0.676836	0.768049	-0.501656	0.0168139	0.0900585
PhHAL.1G146900	0.191854	0.721664	0.773562	0.174666	0.744822	0.822073	-0.914835	0.0111207	0.0676557
PhHAL.1G147600	0.213598	0.153161	0.20904	0.151504	0.306944	0.428848	-0.0781486	0.0700114	0.23163
PhHAL.1G148300	-0.180193	0.0849136	0.125092	-0.53016	3.29394e-07	2.2956e-06	-0.282971	0.00278323	0.0259285
PhHAL.1G148400	0.587209	0.0367196	0.0593526	-0.19354	0.489629	0.608355	0.035645	0.389701	0.637893
PhHAL.1G148500	-0.0882843	0.338679	0.412103	0.228923	0.0125423	0.0304884	0.17335	0.507667	0.736098
PhHAL.1G149100	-0.667187	1.01995e-08	4.75551e-08	-0.242768	0.0331396	0.0698646	-0.150642	0.308528	0.561292
PhHAL.1G149200	-1.52284	1.11433e-07	4.57279e-07	-0.499796	0.0730773	0.13551	-0.786836	0.192698	0.43119
PhHAL.1G149300	-0.252027	0.0439577	0.0697559	0.339466	0.00631309	0.016777	0.591266	0.0155892	0.086212
PhHAL.1G150300	-1.42786	2.09007e-12	1.42766e-11	-0.687142	0.000560053	0.00197965	0.0840206	1.09865e-10	2.19577e-08
PhHAL.1G151300	-1.84946	6.26052e-11	3.70883e-10	-2.86586	1.67875e-23	1.16805e-21	-2.02895	2.08401e-05	0.000649601
PhHAL.1G151400	0.295003	0.498988	0.570529	-5.2431	9.81987e-29	1.3502e-26	-6.31834	0.0287263	0.129084
PhHAL.1G151500	0.167012	0.0798875	0.11848	-0.531156	2.39673e-08	2.03912e-07	-0.312538	0.00734916	0.0511406
PhHAL.1G151600	4.01235	7.99888e-22	1.12864e-20	-0.952248	0.0136672	0.0328189	-3.04982	0.00539966	0.0410661
PhHAL.1G151800	0.921144	0.000972589	0.00217812	0.325405	0.243402	0.358603	-0.41372	0.000707342	0.00960332
PhHAL.1G153300	0.705592	1.2268e-05	3.78865e-05	-0.0864105	0.591866	0.697798	0.100908	0.22617	0.471944
PhHAL.1G153400	-0.80846	6.47043e-10	3.43637e-09	-0.179639	0.158492	0.255449	-0.135908	0.658125	0.833347
PhHAL.1G154200	-0.386698	1.41478e-05	4.32716e-05	0.35033	7.68456e-05	0.00033283	0.27747	0.356267	0.607733
PhHAL.1G156200	-0.195364	0.246316	0.314058	-0.419686	0.0121163	0.0295782	-0.608507	0.191764	0.430235
PhHAL.1G156400	0.12073	0.404704	0.480102	-0.0594541	0.679616	0.769984	-0.140578	0.531847	0.751821
PhHAL.1G157400	-0.473015	0.075316	0.112525	0.188249	0.47247	0.592734	0.605096	0.045757	0.175395
PhHAL.1G157500	0.0994416	0.557496	0.625972	-0.231824	0.168859	0.268431	0.142784	0.0081746	0.0549062
PhHAL.1G157600	1.15473	4.91793e-25	8.29437e-24	-0.472354	2.12284e-05	0.00010397	-0.194319	0.00418039	0.0344617
PhHAL.1G157800	0.989119	9.62422e-08	3.9741e-07	-0.155862	0.398667	0.521184	0.106285	0.136434	0.351627
PhHAL.1G159600	-0.744635	6.77748e-08	2.84578e-07	0.227173	0.0958108	0.169736	0.269704	0.720238	0.869023
PhHAL.1G159700	0.911733	2.87815e-06	9.77548e-06	-0.227729	0.241998	0.357268	-0.531342	0.0990054	0.288595
PhHAL.1G160600	1.45776	5.26588e-09	2.53145e-08	-0.728192	0.00347569	0.00997547	-0.86698	0.595041	0.795437
PhHAL.1G160700	2.22004	1.8114e-23	2.77953e-22	-0.742562	0.000795551	0.00271277	-1.00911	0.307099	0.559533
PhHAL.1G160800	0.0180375	0.931715	0.946475	0.103006	0.622699	0.724016	-0.296528	0.0194294	0.099037
PhHAL.1G161700	0.174012	0.600749	0.666319	0.115034	0.72947	0.810229	0.305754	0.551844	0.766555
PhHAL.1G163900	-0.387768	0.0422228	0.0673262	-0.504607	0.00797545	0.0205281	-0.872112	0.0238433	0.113838
PhHAL.1G164000	1.83619	1.22716e-06	4.39834e-06	1.66661	1.26307e-05	6.52259e-05	3.4086	3.67147e-24	9.46886e-21
PhHAL.1G164300	-1.61518	3.43861e-28	6.71545e-27	0.231578	0.104249	0.182038	0.198694	0.777087	0.898042
PhHAL.1G164700	-0.756761	4.01059e-06	1.3301e-05	-0.91933	1.72814e-08	1.50761e-07	-0.757867	0.275253	0.52696
PhHAL.1G165000	0.403501	0.00204547	0.00430116	0.401678	0.00219607	0.00664349	0.774151	0.000456622	0.00702634
PhHAL.1G165500	0.0561734	0.84984	0.880423	0.083388	0.77807	0.847335	0.58672	0.0539068	0.195587
PhHAL.1G166400	0.936996	0.000242865	0.000604384	-0.0257638	0.91966	0.946991	0.10706	0.616346	0.808066
PhHAL.1G166500	0.0295832	0.833204	0.866742	0.389917	0.00536753	0.0145752	0.300838	0.486278	0.719165
PhHAL.1G166600	0.325137	0.0165901	0.029051	-0.914102	2.02487e-11	2.90722e-10	-0.561111	0.0019499	0.0201654
PhHAL.1G166800	-1.53364	0.000328618	0.00079859	-0.315988	0.438078	0.559929	0.0713016	0.169927	0.401195
PhHAL.1G167000	0.301491	0.191832	0.253446	-1.2325	1.01857e-07	7.82781e-07	-0.853371	0.0654745	0.222012
PhHAL.1G167100	0.51422	0.000185885	0.000472788	0.161496	0.240414	0.355695	0.495968	0.00495227	0.0386205
PhHAL.1G168100	0.542739	1.17632e-08	5.45501e-08	0.266437	0.00511238	0.0139951	0.415406	0.0947799	0.280633
PhHAL.1G168300	1.64485	1.23395e-13	9.36279e-13	-0.39893	0.0705666	0.131693	0.101476	0.0231734	0.111484
PhHAL.1G168500	-0.240914	0.106069	0.152113	-0.273959	0.0652221	0.12338	-0.143037	0.345842	0.598203
PhHAL.1G168600	0.180785	0.11366	0.161475	-0.617367	5.91888e-08	4.73345e-07	-0.588231	0.784724	0.901076
PhHAL.1G169100	3.41624	4.3877e-21	5.91892e-20	0.575919	0.102827	0.179903	0.834901	0.619558	0.80993
PhHAL.1G169600	7.1504	7.88611e-94	9.03537e-92	-0.56392	0.0191888	0.0439061	-1.09429	0.423342	0.666703
PhHAL.1G169800	6.67774	3.8876e-62	2.38615e-60	0.648643	0.0383476	0.0792638	-0.680925	0.17764	0.411593
PhHAL.1G169900	7.15173	5.3795e-51	2.54689e-49	-0.24068	0.489015	0.608076	-0.0136662	0.936901	0.975957
PhHAL.1G170400	8.15538	1.79398e-134	4.05676e-132	0.333414	0.124633	0.210696	0.398532	0.881429	0.950252
PhHAL.1G170700	3.28383	4.60296e-20	5.85108e-19	0.0621876	0.857984	0.904121	-0.790307	0.127389	0.33646
PhHAL.1G171200	-0.00804965	0.962114	0.970114	0.609232	0.00034096	0.00127607	0.422852	0.232258	0.478643
PhHAL.1G171300	0.591258	0.00183263	0.00389027	-0.310132	0.101337	0.177838	-0.208059	0.571499	0.780527
PhHAL.1G171400	-0.605966	7.23277e-19	8.41017e-18	-0.0914296	0.177401	0.279477	-0.0700943	0.73523	0.876521
PhHAL.1G172800	0.664221	3.29278e-05	9.53258e-05	0.553473	0.000549251	0.00194628	0.0549626	3.4696e-05	0.000979236
PhHAL.1G173300	6.00463	2.33792e-89	2.43512e-87	0.337564	0.188857	0.293563	-0.498548	0.24549	0.495025
PhHAL.1G173400	-0.222198	0.468144	0.541531	-0.259436	0.387308	0.509825	-0.717076	0.0563719	0.201355
PhHAL.1G173700	-0.218966	0.0457533	0.0722784	1.16588	6.14517e-26	5.83486e-24	1.35718	0.0443536	0.171614
PhHAL.1G173900	6.01582	2.06975e-56	1.10812e-54	0.565115	0.108394	0.187996	-0.940313	0.00449334	0.0359412
PhHAL.1G176000	-0.575515	7.74151e-07	2.84955e-06	1.48363	2.88158e-36	9.17089e-34	1.55878	0.479782	0.714177
PhHAL.1G177200	0.264887	0.115684	0.163904	0.20393	0.224765	0.337157	0.29915	0.543777	0.760739
PhHAL.1G177500	-4.14307	2.30442e-12	1.5666e-11	0.0366722	1	1	0.0777478	0.755539	0.886833
PhHAL.1G177600	0.275054	0.0229799	0.0389211	-0.583846	1.33309e-06	8.3432e-06	-0.299047	0.00464555	0.0368131
PhHAL.1G177700	0.17295	0.0454287	0.0718428	0.208846	0.0154189	0.0364119	0.246826	0.63531	0.819737
PhHAL.1G177900	-0.254258	0.0391218	0.0628655	0.0437964	0.718931	0.801996	-0.134145	0.0743293	0.241006
PhHAL.1G178100	0.324376	0.0905835	0.132423	-0.780916	4.43566e-05	0.000202959	-0.830003	0.786344	0.902068
PhHAL.1G179100	-0.557303	1.04651e-08	4.87672e-08	0.885859	1.12022e-19	4.97468e-18	0.857901	0.756109	0.886978
PhHAL.1G179700	-0.109508	0.282938	0.353385	0.0480819	0.636946	0.735704	0.118899	0.465373	0.701591
PhHAL.1G179900	-0.22512	0.250579	0.318855	-0.574276	0.00318283	0.00923052	-0.0423777	0.00020576	0.00388731
PhHAL.1G180000	-0.342924	0.0080864	0.0151255	0.375861	0.00340928	0.00980125	0.460002	0.450773	0.689989
PhHAL.1G180300	-2.16532	2.65345e-17	2.76544e-16	-0.574445	0.0195022	0.0445331	0.39488	2.54522e-12	8.41292e-10
PhHAL.1G180400	-0.716692	2.84292e-05	8.3135e-05	-0.0769396	0.650211	0.74701	-0.246749	0.264852	0.515722
PhHAL.1G180500	0.337953	0.0319678	0.0523686	-0.366046	0.0201095	0.0456842	-0.367007	0.993987	0.999628
PhHAL.1G182400	1.1911	1.18178e-28	2.39223e-27	-0.0436639	0.682949	0.77269	0.197606	0.0143729	0.0815319
PhHAL.1G184700	-0.607877	0.022552	0.0382649	-0.149113	0.570165	0.679909	-0.201212	0.816506	0.917682
PhHAL.1G185500	1.19581	5.55997e-07	2.0845e-06	-0.592221	0.0133531	0.0321861	-0.371568	0.382156	0.631162
PhHAL.1G187300	0.647374	0.00360954	0.00725708	-0.177413	0.424324	0.546947	-0.554557	0.0571027	0.203084
PhHAL.1G188200	-0.379755	0.000291667	0.000714757	-0.30335	0.00345495	0.00992425	-0.290442	0.896736	0.958049
PhHAL.1G188300	0.149582	0.268562	0.337938	0.0624072	0.643854	0.741393	0.390353	0.0034302	0.0297319
PhHAL.1G188800	0.0760164	0.420126	0.495222	-0.127843	0.172977	0.273813	-0.0716297	0.515627	0.741888
PhHAL.1G189900	-0.375516	0.0460239	0.0726658	0.0144591	0.937303	0.959124	-0.0850553	0.500461	0.73009
PhHAL.1G190300	-0.538276	6.13895e-19	7.18203e-18	-0.0222779	0.710761	0.79501	0.0582791	0.126966	0.335908
PhHAL.1G191600	0.489061	0.000487661	0.00115234	-0.138963	0.321321	0.443873	-0.209581	0.599941	0.798497
PhHAL.1G191700	0.290986	0.208808	0.272502	1.00158	1.87763e-05	9.32628e-05	1.55681	0.00554854	0.0418649
PhHAL.1G193100	0.503642	0.00171453	0.00366264	0.709978	1.10257e-05	5.75775e-05	1.01938	0.0324188	0.139583
PhHAL.1G193200	1.31272	1.06677e-07	4.38602e-07	2.07369	2.54542e-16	7.52936e-15	1.77372	0.19943	0.439714
PhHAL.1G193800	-0.0765096	0.708364	0.76149	-1.3608	3.17185e-11	4.40674e-10	-0.963551	0.0204525	0.10223
PhHAL.1G194900	-1.37684	0.00014553	0.000377635	-0.575712	0.093412	0.166274	0.281129	5.16053e-06	0.0002174
PhHAL.1G195100	-0.358787	0.000528247	0.00124107	0.219743	0.0326024	0.0688927	0.0948142	0.161412	0.388931
PhHAL.1G196100	0.305973	0.00826157	0.0154229	0.191133	0.0989016	0.17424	0.314902	0.257591	0.507404
PhHAL.1G196300	-0.45404	2.77804e-06	9.46351e-06	-0.15949	0.0954734	0.169225	-0.268223	0.173795	0.406549
PhHAL.1G197100	-0.941615	0.0155756	0.0274199	-0.949899	0.0115962	0.028446	-1.01521	0.798781	0.908994
PhHAL.1G197700	0.218275	0.3275	0.400172	0.00967052	0.965449	0.978141	0.431491	0.032873	0.140736
PhHAL.1G197800	-0.730929	7.15638e-14	5.55258e-13	-0.10077	0.29323	0.414258	-0.146235	0.574284	0.781818
PhHAL.1G198500	0.443951	0.0256623	0.0429943	0.289553	0.145369	0.238754	0.225374	0.734136	0.876051
PhHAL.1G198600	-0.622068	0.00240397	0.00499452	0.0736883	0.716655	0.79991	0.160323	0.630827	0.817037
PhHAL.1G204700	-0.30624	0.0518579	0.0809253	-0.203993	0.193574	0.299278	0.0109644	0.134048	0.347515
PhHAL.1G205600	0.129497	0.381831	0.457197	0.0526051	0.722035	0.804258	0.330059	0.0329709	0.140936
PhHAL.1G209900	0.866195	1.36754e-08	6.29253e-08	-0.148398	0.330106	0.452951	-0.302472	0.296841	0.550388
PhHAL.1G213800	-0.353955	0.00135889	0.00296671	-0.436629	7.32216e-05	0.000319144	-0.328745	0.296296	0.549726
PhHAL.1G213900	-7.40116	2.12942e-131	4.46295e-129	0.406488	0.0245906	0.0542299	0.38989	0.523885	0.747424
PhHAL.1G214800	7.12017	2.27522e-76	1.8799e-74	-1.04395	9.27317e-05	0.000394087	-0.37434	1	1
PhHAL.1G215000	-0.330045	0.195315	0.257237	0.406432	0.107425	0.186503	0.733328	0.125671	0.333648
PhHAL.1G215100	0.562704	6.76651e-07	2.50869e-06	0.0543167	0.630953	0.730993	0.0875248	0.76165	0.889472
PhHAL.1G215300	-0.330005	0.0122342	0.0220073	0.206514	0.111974	0.193106	0.478264	0.00766157	0.0525697
PhHAL.1G216800	-0.0844808	0.681883	0.737823	-1.38257	2.09544e-11	3.00102e-10	-0.864222	0.0012543	0.0144497
PhHAL.1G216900	-1.45574	7.69839e-15	6.52068e-14	0.287817	0.116294	0.199205	0.456516	0.30401	0.556892
PhHAL.1G219300	0.499901	0.0314626	0.0516198	0.0695075	0.763676	0.83633	0.150963	0.709783	0.863227
PhHAL.1G222000	0.235336	0.0545596	0.084596	-0.313728	0.0101157	0.0253055	-0.456176	0.204625	0.445993
PhHAL.1G222100	3.07725	1.15178e-09	5.94786e-09	1.87146	0.000190796	0.000758504	2.18275	0.595236	0.795437
PhHAL.1G222600	-5.10482	6.25581e-25	1.04381e-23	-0.0429408	0.850415	0.899177	-0.0859119	0.779767	0.898962
PhHAL.1G222700	2.54818	3.51671e-06	1.17882e-05	0.296254	0.591529	0.697593	-1.75767	4.69609e-08	4.63303e-06
PhHAL.1G222800	-0.00995568	0.947016	0.958505	0.516172	0.000524367	0.00186734	0.477523	0.780346	0.899329
PhHAL.1G222900	1.5211	4.61091e-11	2.76977e-10	0.0190201	0.934083	0.957026	0.607948	0.00682821	0.0483972
PhHAL.1G223000	-0.0152229	0.919423	0.93659	0.454433	0.00231129	0.00694802	0.564664	0.395154	0.641957
PhHAL.1G224400	4.28028	1.44987e-114	2.30717e-112	0.238162	0.181814	0.285138	-0.0991209	0.125136	0.332792
PhHAL.1G224600	0.0973108	0.482452	0.555056	0.467484	0.000744433	0.0025557	0.603073	0.288454	0.540783
PhHAL.1G225000	-0.20587	0.0303788	0.0500517	-0.294138	0.00167058	0.00523344	-0.325652	0.684445	0.848517
PhHAL.1G226300	-0.90001	0.000300788	0.000735222	-0.04098	0.8638	0.908348	0.328177	0.0252592	0.118337
PhHAL.1G228700	-2.59681	1.94155e-25	3.34679e-24	0.416373	0.0599526	0.115097	0.353324	0.575582	0.782311
PhHAL.1G229400	-1.78123	3.70488e-11	2.24355e-10	0.0272665	0.913018	0.942462	-0.102232	0.389838	0.637893
PhHAL.1G229700	-0.68861	0.00238768	0.00496451	0.44238	0.0496187	0.098254	-0.131575	0.000622377	0.00870416
PhHAL.1G230100	-0.721288	5.51617e-06	1.78971e-05	-0.376103	0.0168502	0.0393402	0.0835844	0.00010914	0.00239273
PhHAL.1G230200	0.481015	5.2346e-09	2.51782e-08	0.0176983	0.829629	0.884244	0.0204733	0.98263	0.994953
PhHAL.1G230800	0.305426	0.0459987	0.0726326	0.304875	0.0460593	0.0923875	0.0185198	0.031672	0.137416
PhHAL.1G230900	0.130057	0.169549	0.228056	0.388912	3.38773e-05	0.000159193	0.571057	0.0189845	0.0976192
PhHAL.1G231400	1.30689	3.04629e-12	2.04426e-11	0.604583	0.00127281	0.00412258	0.842843	0.22185	0.466369
PhHAL.1G231800	-0.0550897	0.904628	0.924972	-0.580483	0.203142	0.310908	-1.56911	0.00671338	0.0478795
PhHAL.1G232100	0.930414	0.0192145	0.0331347	0.829889	0.0379081	0.0785483	0.0783465	0.038095	0.155455
PhHAL.1G233100	0.340092	0.00190628	0.00403663	0.137277	0.210515	0.319773	0.238302	0.334886	0.587349
PhHAL.1G233200	-1.15408	8.49708e-07	3.10704e-06	0.815548	0.000416108	0.00152446	0.981928	0.378847	0.628529
PhHAL.1G233300	-2.22208	1.02171e-16	1.01851e-15	-1.07186	3.38838e-05	0.000159193	-0.318755	1.77518e-07	1.46277e-05
PhHAL.1G233400	-2.45142	4.03451e-07	1.54014e-06	-1.04873	0.0156389	0.0368633	-0.608738	0.0365346	0.151097
PhHAL.1G233600	-0.532536	0.00585052	0.0112784	0.379321	0.0427975	0.0869612	0.503686	0.379104	0.628658
PhHAL.1G233700	-3.453	3.30083e-11	2.00665e-10	0.0262558	0.973405	0.983592	-0.365186	0.0136035	0.0784883
PhHAL.1G234000	0.191233	0.283864	0.354386	0.133446	0.451663	0.573031	0.393037	0.0993889	0.289206
PhHAL.1G234200	3.35123	7.43246e-33	1.86746e-31	-0.403022	0.135315	0.225233	-0.922075	0.072336	0.236704
PhHAL.1G234400	0.233803	0.0424668	0.0676337	-0.108704	0.345416	0.468718	0.291429	6.86944e-07	4.37303e-05
PhHAL.1G234600	0.282035	0.0123047	0.0221248	0.380222	0.000754661	0.00258462	0.294734	0.423967	0.667263
PhHAL.1G234900	0.00424798	0.973235	0.978874	-0.283224	0.0251246	0.0552446	-0.431378	0.201791	0.442461
PhHAL.1G235000	0.686833	0.268693	0.338025	-1.18129	0.0577807	0.111678	-1.08067	0.865545	0.942547
PhHAL.1G235100	0.0669383	0.822394	0.857886	0.599269	0.043361	0.0878673	1.03913	0.090707	0.272251
PhHAL.1G235500	0.251737	0.0977052	0.141606	0.443382	0.00350942	0.0100589	0.0371128	0.000541036	0.00788079
PhHAL.1G235600	0.308669	0.0416914	0.0665405	0.338573	0.0258819	0.0566704	0.396516	0.692699	0.854242
PhHAL.1G235700	-0.450862	0.134349	0.18661	0.784242	0.00914174	0.0231862	0.749298	0.896904	0.95805
PhHAL.1G235800	0.416274	1.70295e-11	1.06735e-10	-0.351681	1.26869e-08	1.1309e-07	-0.253509	0.0856239	0.263133
PhHAL.1G236100	-0.0657922	0.4659	0.539516	0.305071	0.000714045	0.00246368	0.398941	0.262339	0.512687
PhHAL.1G236200	4.42469	1.39572e-20	1.82548e-19	1.75386	0.000171617	0.000688794	0.553217	0.0654112	0.221972
PhHAL.1G236300	0.39086	0.0919622	0.134222	0.341158	0.141401	0.23362	-0.230327	0.00237904	0.0232467
PhHAL.1G236400	1.49648	7.97215e-07	2.92818e-06	-0.0306665	0.919242	0.946775	-0.65855	0.029102	0.130194
PhHAL.1G236600	-0.341353	0.00131357	0.00287543	0.27005	0.0101764	0.0254315	0.360304	0.313436	0.566679
PhHAL.1G236700	0.420669	0.00078618	0.00179005	-0.0619955	0.620439	0.722067	-0.23764	0.129268	0.339786
PhHAL.1G236800	-0.0638615	0.739588	0.788887	0.560292	0.00330118	0.00952874	0.254404	0.0504151	0.187197
PhHAL.1G236900	1.13792	6.77549e-13	4.8157e-12	0.55666	0.000430107	0.00157105	0.476498	0.598243	0.797384
PhHAL.1G237400	2.53215	0.00119206	0.00263123	-0.4249	0.576865	0.685627	0.910945	0.0889125	0.26896
PhHAL.1G237500	0.245298	0.281684	0.352089	0.539532	0.01766	0.0409071	0.83283	0.153574	0.377227
PhHAL.1G238100	-0.1872	0.331265	0.40414	-0.266332	0.16129	0.258914	-0.0523701	0.179697	0.414404
PhHAL.1G238300	-0.585749	1.73118e-06	6.09799e-06	-0.494746	3.99868e-05	0.00018458	-0.279558	0.0215438	0.106102
PhHAL.1G239400	1.19087	3.86751e-08	1.68314e-07	0.56003	0.00966073	0.0243302	0.0532643	0.00533747	0.0407679
PhHAL.1G239500	-0.485349	0.00901355	0.0166836	0.382584	0.036849	0.0766042	0.14504	0.114604	0.314819
PhHAL.1G239800	0.681289	0.086661	0.127404	-1.2219	0.0022382	0.00675419	-1.61348	0.29628	0.549726
PhHAL.1G240100	-0.385268	0.0160333	0.028143	0.208565	0.183832	0.287604	0.118836	0.478701	0.713423
PhHAL.1G240200	0.342057	0.00251385	0.0052058	-0.0772324	0.493627	0.612083	-0.15664	0.45116	0.690306
PhHAL.1G240300	0.00306062	0.98892	0.990938	0.778203	0.000434857	0.00158538	0.810482	0.876049	0.947312
PhHAL.1G240400	-0.343361	0.0022751	0.00475205	-0.00299294	0.978687	0.98696	-0.0565568	0.60849	0.802723
PhHAL.1G240500	-0.505874	0.0452138	0.0715576	-0.296489	0.236634	0.351221	-0.520223	0.30832	0.561021
PhHAL.1G240600	-1.86348	2.00142e-37	5.98197e-36	-0.0886234	0.519165	0.634863	-0.157878	0.462242	0.699024
PhHAL.1G240800	0.328126	0.269046	0.338295	-0.0459495	0.876153	0.91725	0.244206	0.27593	0.52763
PhHAL.1G241000	0.129091	0.324177	0.396647	0.119237	0.362371	0.485811	0.400421	0.0137275	0.0790181
PhHAL.1G241200	-0.721203	3.79759e-05	0.000108739	-0.581164	0.000644156	0.00224598	-0.793301	0.094988	0.281153
PhHAL.1G241300	0.179841	0.0972047	0.14094	0.159815	0.140629	0.232613	0.012459	0.138589	0.354844
PhHAL.1G241600	0.186008	0.0859211	0.126414	-0.257906	0.0163913	0.0383789	-0.300924	0.671795	0.841053
PhHAL.1G241900	0.288148	0.000986704	0.00220772	0.121127	0.165766	0.264576	-0.0290978	0.0544406	0.196725
PhHAL.1G242000	-0.798679	0.00899213	0.0166475	0.219925	0.464343	0.584673	-0.290423	0.0271781	0.124305
PhHAL.1G242100	-0.426841	0.283128	0.353597	0.458757	0.242438	0.357747	-0.439018	0.000656015	0.00907838
PhHAL.1G242700	1.30331	8.42245e-08	3.50311e-07	-0.71853	0.00307599	0.00895088	-0.915854	0.424178	0.667263
PhHAL.1G243100	0.522647	4.80317e-05	0.000134969	0.222958	0.0829565	0.150579	0.0575113	0.162431	0.390441
PhHAL.1G243200	0.518801	0.000483695	0.00114391	0.27102	0.068478	0.128338	0.145932	0.376233	0.626139
PhHAL.1G243500	2.53976	1.30848e-09	6.7087e-09	-0.0832208	0.841033	0.892433	-0.976718	0.0979637	0.286946
PhHAL.1G243800	-0.748217	4.34711e-09	2.10686e-08	0.480814	0.000150369	0.000610153	0.319651	0.163248	0.391886
PhHAL.1G243900	-0.379684	0.0469421	0.0740203	-0.666681	0.000452026	0.001641	-0.467138	0.24242	0.490779
PhHAL.1G244000	0.483811	0.0448918	0.0710939	0.710092	0.00340116	0.0097826	0.893272	0.425152	0.668452
PhHAL.1G244100	6.35514	3.19976e-48	1.34452e-46	1.55275	2.24233e-06	1.34461e-05	-0.0136626	0.265141	0.515881
PhHAL.1G244500	0.186165	0.431006	0.505927	0.965069	4.48411e-05	0.000204739	0.93179	0.873662	0.946101
PhHAL.1G244600	0.332561	0.175806	0.235366	-0.070584	0.77232	0.843004	-0.1787	0.635678	0.819867
PhHAL.1G244800	0.899531	0.00987308	0.0181049	0.0935665	0.788577	0.855079	0.0249542	0.857283	0.938893
PhHAL.1G244900	-0.825829	0.00172794	0.00368768	-0.336858	0.183875	0.287613	-0.252009	0.644979	0.826196
PhHAL.1G245000	0.192049	0.387939	0.463349	0.352146	0.11198	0.193106	0.555381	0.320947	0.574652
PhHAL.1G245400	-0.303828	0.12366	0.173672	0.425717	0.0311927	0.0662909	0.518839	0.623234	0.811895
PhHAL.1G245600	-0.685848	7.88129e-06	2.50366e-05	-0.0349337	0.818361	0.876665	0.145159	0.183351	0.419297
PhHAL.1G245700	-0.0533364	0.540738	0.610193	0.127083	0.144892	0.238129	0.169392	0.613448	0.806489
PhHAL.1G245800	0.936088	3.43256e-08	1.50298e-07	1.89949	7.96371e-28	9.43892e-26	1.5675	0.0281089	0.127074
PhHAL.1G245900	0.786858	0.000606297	0.00141037	0.149786	0.513294	0.63006	-0.167264	0.130306	0.341158
PhHAL.1G246000	-0.231085	0.0446606	0.0707609	-0.920296	1.30887e-15	3.5536e-14	-0.776904	0.173865	0.406549
PhHAL.1G246200	-0.834535	0.0255624	0.0428643	1.72804	3.05038e-06	1.7813e-05	1.35324	0.149598	0.370969
PhHAL.1G246400	-0.832545	6.10632e-05	0.000168638	-0.427874	0.0355365	0.0742349	-0.054114	0.0140533	0.0803285
PhHAL.1G246500	1.5667	3.10809e-07	1.20248e-06	2.10574	1.12413e-11	1.69171e-10	1.13722	5.2656e-06	0.000220744
PhHAL.1G246600	1.17338	3.44238e-09	1.68549e-08	0.00938512	0.962053	0.975917	0.0745414	0.736577	0.87705
PhHAL.1G246800	-0.676492	0.0441719	0.0700441	0.266185	0.420846	0.5434	0.386039	0.661686	0.835925
PhHAL.1G247200	0.56412	0.0392669	0.0630397	-0.0592622	0.828355	0.883352	0.0609812	0.647678	0.82715
PhHAL.1G247700	1.07537	0.0011245	0.00248947	0.124246	0.706935	0.792213	0.278994	0.637873	0.820757
PhHAL.1G248100	-0.0551632	0.53971	0.60936	-0.312111	0.000492018	0.00176494	-0.412481	0.211718	0.454876
PhHAL.1G248400	-0.226011	0.0243097	0.0409756	-0.192166	0.0540204	0.105644	-0.412482	0.00761479	0.0523113
PhHAL.1G248500	0.965084	1.00059e-05	3.1334e-05	-1.95885	8.75661e-19	3.49979e-17	-1.70958	0.244569	0.493851
PhHAL.1G248600	1.80359	2.85476e-24	4.55542e-23	0.733482	2.8575e-05	0.00013668	1.18398	0.00294322	0.0268799
PhHAL.1G248800	-0.78047	0.00953486	0.0175483	1.42422	2.72108e-06	1.60648e-05	0.69786	0.00189908	0.019711
PhHAL.1G249000	0.352003	0.197918	0.260266	0.118147	0.664278	0.757933	0.788853	0.00425571	0.0348154
PhHAL.1G249100	1.22298	6.57228e-11	3.88282e-10	-1.25499	2.13519e-11	3.05032e-10	-1.14204	0.53812	0.756383
PhHAL.1G249600	-0.647179	0.00751925	0.0141447	0.400992	0.0944433	0.167763	-0.155471	0.00182102	0.0190852
PhHAL.1G249700	1.25714	7.11566e-10	3.75122e-09	0.0897808	0.660119	0.755062	-0.378202	0.0178984	0.0936112
PhHAL.1G249800	2.86612	2.22247e-11	1.37939e-10	-1.17833	0.0049625	0.0136435	-0.748646	0.371423	0.621664
PhHAL.1G249900	1.25404	0.000536878	0.00125946	0.487274	0.176259	0.278086	1.01887	0.115081	0.315826
PhHAL.1G250100	0.461292	7.25605e-06	2.31488e-05	-0.789585	1.70536e-14	3.93401e-13	-0.590837	0.033372	0.142099
PhHAL.1G250200	0.853849	9.75732e-12	6.27815e-11	-0.808194	1.11684e-10	1.42389e-09	-0.61294	0.0973403	0.285704
PhHAL.1G250300	1.05599	7.37131e-08	3.08532e-07	0.504792	0.0101141	0.0253052	0.890253	0.03476	0.146095
PhHAL.1G250500	-0.322889	0.171558	0.230505	1.26945	1.22737e-07	9.24752e-07	1.36677	0.665327	0.837524
PhHAL.1G250600	-0.728588	2.58958e-09	1.2844e-08	-0.129789	0.283822	0.40409	0.0364531	0.11867	0.321771
PhHAL.1G250700	-0.861361	0.00905589	0.0167461	-0.663442	0.0394869	0.0812429	-0.62579	0.880906	0.94997
PhHAL.1G250900	1.08408	0.0074281	0.0139901	-0.503718	0.212139	0.321643	-0.785501	0.470637	0.706922
PhHAL.1G251000	-0.237853	0.135822	0.188458	0.198789	0.212071	0.321604	0.250001	0.736726	0.87705
PhHAL.1G251100	0.869491	4.4606e-05	0.000125982	-0.788048	0.000213493	0.000839033	-0.985671	0.327166	0.580227
PhHAL.1G251300	0.213389	0.0801684	0.118845	-0.241684	0.046891	0.0938161	-0.246461	0.968561	0.989443
PhHAL.1G251400	0.103685	0.252808	0.321192	0.0945175	0.292496	0.413458	-0.0167213	0.152548	0.375752
PhHAL.1G251500	2.27925	1.10872e-08	5.15405e-08	0.414114	0.297972	0.419475	-0.461786	0.0383515	0.156006
PhHAL.1G251600	-1.97974	8.7184e-23	1.26978e-21	-0.0848494	0.662048	0.756536	-0.357545	0.11458	0.314802
PhHAL.1G251700	0.377186	0.41709	0.492214	0.895383	0.0541249	0.105805	0.915309	0.968581	0.989443
PhHAL.1G251900	-0.00555765	0.969936	0.976084	-0.335868	0.0214068	0.0481667	-0.410288	0.562615	0.775198
PhHAL.1G252200	0.485052	0.218556	0.283245	-0.716495	0.0690839	0.129347	-1.05637	0.367102	0.618256
PhHAL.1G252400	1.32285	1.74191e-11	1.08979e-10	-0.223087	0.252311	0.368977	-0.62132	0.0189615	0.0976073
PhHAL.1G253100	0.112628	0.626971	0.689433	-0.187979	0.414151	0.536732	-0.414137	0.274761	0.526545
PhHAL.1G253200	0.0762744	0.501197	0.572711	0.0790064	0.486072	0.605248	-0.0103272	0.406794	0.652157
PhHAL.1G253500	-4.03159	2.43091e-20	3.13411e-19	-0.649908	0.10087	0.177153	-0.633597	0.951976	0.983044
PhHAL.1G253600	-5.4877	5.71115e-54	2.91252e-52	-0.962193	0.00180201	0.00559619	-0.83762	0.556107	0.770243
PhHAL.1G253800	0.101432	0.64061	0.701333	-0.21581	0.316878	0.438829	-0.240074	0.900441	0.95986
PhHAL.1G253900	1.15598	7.68087e-17	7.71048e-16	0.441109	0.00147561	0.00469712	0.157642	0.0277926	0.126075
PhHAL.1G254200	-0.0949732	0.412449	0.487406	-0.0602453	0.602715	0.706807	0.0752069	0.213782	0.456855
PhHAL.1G254900	-0.492852	0.315843	0.387956	-1.94198	7.84927e-05	0.00033945	-2.22455	0.493911	0.725523
PhHAL.1G255100	0.295661	0.101663	0.146464	1.02458	1.91895e-08	1.66141e-07	0.756064	0.100649	0.291434
PhHAL.1G255300	-1.01737	1.06601e-05	3.32433e-05	-1.33668	6.57636e-09	6.16255e-08	-0.347588	1.36055e-17	1.67037e-14
PhHAL.1G255800	-2.48598	0.00202949	0.0042707	0.660532	0.387636	0.510022	-0.0248394	0.179774	0.41448
PhHAL.1G255900	1.15722	0.000651877	0.00150681	-1.06427	0.00168666	0.00527994	-0.819491	0.453172	0.691506
PhHAL.1G256100	2.31415	1.99941e-05	5.98431e-05	3.46769	1.56274e-09	1.6287e-08	3.1341	0.513623	0.740384
PhHAL.1G256300	-1.11292	2.76604e-17	2.88104e-16	1.16467	9.21165e-19	3.66462e-17	0.751045	7.17095e-06	0.000276026
PhHAL.1G256400	-0.550931	0.126144	0.176741	0.190499	0.59374	0.699193	-0.5042	0.016545	0.0892709
PhHAL.1G256500	-0.234539	0.110777	0.157902	0.536888	0.000258419	0.000993887	0.202214	0.00433638	0.0351574
PhHAL.1G256600	-2.76325	6.64034e-13	4.72746e-12	0.170017	0.636481	0.735494	0.500837	0.149845	0.371273
PhHAL.1G256700	-1.05355	4.14821e-12	2.74619e-11	-0.445607	0.00286776	0.00840902	-0.468035	0.863524	0.941672
PhHAL.1G256800	-0.0868328	0.775955	0.819389	-1.21252	6.61803e-05	0.000291635	-1.2726	0.829768	0.92397
PhHAL.1G257000	-0.584981	0.0107326	0.0195144	-0.962568	1.98272e-05	9.78322e-05	-1.18127	0.225975	0.471652
PhHAL.1G257300	-0.0202834	0.88731	0.911659	-0.738537	2.06071e-07	1.49748e-06	-0.72599	0.922792	0.969761
PhHAL.1G258200	-1.90909	7.75508e-07	2.85393e-06	0.19883	0.587114	0.694387	-0.127457	0.177636	0.411593
PhHAL.1G258500	-0.480982	0.0702185	0.105728	-0.133461	0.609659	0.712955	-0.317208	0.39954	0.646137
PhHAL.1G258600	0.468635	0.00232776	0.00485142	-0.372033	0.0155745	0.0367367	-0.542194	0.237062	0.484135
PhHAL.1G258700	-0.199241	0.172917	0.232059	-1.36964	1.0665e-20	5.39083e-19	-0.936674	8.67691e-05	0.00204861
PhHAL.1G258800	0.224467	0.713925	0.766605	0.622821	0.308689	0.430751	-0.554981	0.0174936	0.0920638
PhHAL.1G258900	-0.329588	0.074046	0.11084	-0.253341	0.165433	0.264158	-0.203158	0.754465	0.886458
PhHAL.1G259200	-1.02798	2.91031e-16	2.76488e-15	0.673312	5.96935e-08	4.76937e-07	0.524421	0.151491	0.374112
PhHAL.1G259300	-0.107136	0.468735	0.542068	-0.0802071	0.585704	0.693149	0.251457	0.00531272	0.0406748
PhHAL.1G259400	1.37539	8.17408e-19	9.44688e-18	-0.356531	0.0215418	0.0484261	-0.390119	0.824589	0.921704
PhHAL.1G259500	-0.528977	0.0222303	0.0377781	0.221723	0.324147	0.446807	-0.00778073	0.175408	0.408526
PhHAL.1G259700	-0.691158	0.0030797	0.00628008	0.215548	0.35221	0.475595	-0.205395	0.0303735	0.133759
PhHAL.1G259800	0.33211	0.0199649	0.034322	0.340396	0.0170445	0.0396867	0.319528	0.875164	0.946832
PhHAL.1G259900	-0.0564956	0.566755	0.634461	-0.369814	0.000164001	0.00066116	-0.301889	0.447433	0.687433
PhHAL.1G260700	0.396771	0.0855285	0.125922	0.476813	0.038471	0.0794571	0.0903517	0.0590015	0.20792
PhHAL.1G260800	-0.684283	4.53704e-07	1.71975e-06	-0.4517	0.000590671	0.0020755	-0.545148	0.349702	0.602092
PhHAL.1G260900	1.88635	6.0888e-11	3.61333e-10	0.0704307	0.804989	0.866935	-0.216179	0.323183	0.576478
PhHAL.1G261000	-0.296721	0.0123347	0.0221671	0.0330653	0.778624	0.847785	0.275441	0.0118281	0.0708859
PhHAL.1G261100	-0.66233	0.000808067	0.00183623	0.296229	0.127292	0.214459	0.318867	0.885449	0.952384
PhHAL.1G261200	1.81288	1.87832e-28	3.73189e-27	0.12913	0.421871	0.544478	-0.153294	0.0514237	0.189794
PhHAL.1G261300	-0.966759	6.40501e-07	2.38261e-06	-0.358767	0.0588815	0.113389	-0.520135	0.28519	0.537248
PhHAL.1G261400	-0.29827	0.00164811	0.00353878	-0.480688	3.27348e-07	2.2832e-06	-0.270361	0.00544752	0.0413545
PhHAL.1G261500	0.294986	0.021258	0.0362944	-0.35416	0.00564491	0.0152297	-0.114604	0.0392218	0.158398
PhHAL.1G261700	-0.459609	0.00011319	0.000299321	-0.34264	0.00339892	0.009778	-0.320868	0.822764	0.920474
PhHAL.1G261800	0.681336	0.00923732	0.0170558	-0.371179	0.155234	0.251422	-0.0291983	0.162138	0.390039
PhHAL.1G262000	0.146982	0.257109	0.325549	-0.0033321	0.97938	0.987067	-0.000988807	0.986945	0.996586
PhHAL.1G262400	1.27756	2.40456e-09	1.19747e-08	-0.0317337	0.881682	0.921353	0.448303	0.0158447	0.0871286
PhHAL.1G262800	-0.55658	0.00121579	0.00267845	-1.00358	3.85103e-09	3.74979e-08	-0.614208	0.00173752	0.0184463
PhHAL.1G263000	-0.0980961	0.255621	0.324064	-0.00563385	0.947455	0.965317	-0.0124491	0.927645	0.97149
PhHAL.1G263100	0.810292	9.97981e-07	3.61613e-06	0.476036	0.00413349	0.0116116	0.724676	0.131967	0.344001
PhHAL.1G263200	-0.0641262	0.260795	0.329561	-0.132596	0.0195043	0.0445331	-0.0562809	0.128485	0.338503
PhHAL.1G263300	1.62476	3.26946e-23	4.91592e-22	0.219061	0.174539	0.275777	0.32182	0.515706	0.74194
PhHAL.1G263400	1.26747	1.7149e-28	3.41509e-27	0.596992	1.93786e-07	1.41538e-06	0.578275	0.871425	0.945345
PhHAL.1G263500	0.0136462	0.941275	0.953762	-0.0886292	0.629836	0.730009	-0.186233	0.549613	0.764857
PhHAL.1G263700	0.082154	0.315734	0.387863	-0.235861	0.00391915	0.0110726	-0.222285	0.865062	0.942436
PhHAL.1G263800	-0.122498	0.505066	0.576609	0.415501	0.0237433	0.052652	0.453628	0.824682	0.921704
PhHAL.1G263900	0.642109	2.35947e-09	1.17672e-08	-0.287383	0.00748231	0.01941	-0.453213	0.0997886	0.28992
PhHAL.1G264000	-0.0878135	0.543706	0.613195	0.474662	0.000983268	0.00328125	0.153522	0.00527685	0.0404724
PhHAL.1G264100	-0.420248	0.00608682	0.0116907	0.403114	0.0083059	0.021283	0.548077	0.295986	0.549483
PhHAL.1G264200	0.416859	0.00408052	0.00811477	-0.367924	0.0109494	0.0271147	-0.251737	0.388781	0.637508
PhHAL.1G264300	-0.5034	4.25144e-05	0.000120649	0.514631	2.79058e-05	0.000133889	0.388144	0.261644	0.512049
PhHAL.1G264400	0.988992	0.00135353	0.00295725	-0.177474	0.565265	0.675849	0.074498	0.434699	0.676408
PhHAL.1G264600	-0.231325	0.0133199	0.0237934	-0.0647745	0.486729	0.605882	0.12469	0.0172952	0.0916085
PhHAL.1G264700	0.204861	0.0371334	0.0599619	0.0290023	0.76796	0.839525	-0.115887	0.108278	0.304647
PhHAL.1G264900	-0.748286	3.71942e-06	1.24169e-05	-0.0777016	0.623195	0.724447	-0.279564	0.10031	0.290716
PhHAL.1G265000	0.146471	0.409933	0.485133	0.532105	0.00288458	0.00845401	0.822997	0.0749278	0.242398
PhHAL.1G265400	-0.974593	0.00561086	0.0108603	-0.221523	0.508673	0.625887	-0.249847	0.907314	0.962729
PhHAL.1G265500	-0.772446	0.000486253	0.00114964	-0.413759	0.0567231	0.109912	-0.226066	0.281635	0.53365
PhHAL.1G265600	1.27802	1.30306e-10	7.43257e-10	-0.277756	0.161501	0.25918	0.262229	0.00423567	0.0347409
PhHAL.1G265800	0.00472288	0.96753	0.974391	-0.118264	0.302969	0.425013	-0.0322605	0.391537	0.639209
PhHAL.1G266000	2.81479	5.29973e-06	1.72437e-05	1.0324	0.0890464	0.159811	0.566255	0.458813	0.695544
PhHAL.1G266600	0.316567	0.00464839	0.00914046	0.0243163	0.827929	0.883118	0.423964	1.11719e-07	9.89806e-06
PhHAL.1G266800	-0.782472	0.133002	0.184978	3.13366	1.25096e-08	1.11742e-07	3.52498	0.392569	0.639814
PhHAL.1G266900	-0.115814	0.331383	0.404249	0.15199	0.199643	0.306618	0.0925571	0.582145	0.787681
PhHAL.1G267100	-0.175315	0.139484	0.192699	1.24669	3.69648e-25	3.16059e-23	1.0649	0.0890089	0.269014
PhHAL.1G267300	0.595392	5.64887e-05	0.000156861	0.442009	0.00282777	0.00829886	0.0737226	0.00255789	0.0245752
PhHAL.1G267400	0.207247	0.0298632	0.0492637	-0.321065	0.000749708	0.00257124	-0.0543775	0.00035672	0.00586167
PhHAL.1G267500	0.175748	0.364803	0.439719	-0.971377	5.17546e-07	3.48123e-06	-0.890662	0.644822	0.826119
PhHAL.1G267600	0.0128169	0.901224	0.92248	0.123074	0.233001	0.346795	0.0570433	0.497605	0.727823
PhHAL.1G267700	-0.835977	5.32244e-13	3.81926e-12	-0.314308	0.00607188	0.0162162	-0.0643251	0.0078559	0.0534973
PhHAL.1G267800	0.0949543	0.376124	0.451339	-0.341804	0.00141841	0.00453943	-0.149663	0.0473627	0.179746
PhHAL.1G268100	0.545627	0.000283769	0.000697091	0.266112	0.0763397	0.140649	-0.0184931	0.0339409	0.14378
PhHAL.1G268300	-0.122357	0.711963	0.764833	0.233822	0.474158	0.594592	0.798596	0.037685	0.154111
PhHAL.1G268800	0.0366583	0.909443	0.928609	-0.0201376	0.949699	0.967087	0.419007	0.10533	0.299689
PhHAL.1G268900	-0.0616606	0.755574	0.802255	-0.311303	0.113081	0.194691	-0.334283	0.897762	0.958241
PhHAL.1G269100	0.383445	0.215135	0.279611	1.91682	7.81127e-10	8.5889e-09	0.809414	4.32851e-11	9.78926e-09
PhHAL.1G269200	-0.178721	0.365915	0.440811	-1.49304	4.12997e-14	8.98451e-13	-1.17131	0.0489448	0.183602
PhHAL.1G269700	-0.264402	0.21333	0.277644	0.666847	0.00173514	0.00541103	0.91695	0.196541	0.43589
PhHAL.1G269800	0.0627917	0.570497	0.637944	0.0586291	0.594423	0.699805	0.20649	0.128986	0.339434
PhHAL.1G269900	0.0497715	0.682194	0.738066	-0.3869	0.00136207	0.00438229	-0.406616	0.861732	0.941128
PhHAL.1G270000	1.29967	9.32082e-11	5.39898e-10	0.572794	0.00434791	0.0121127	0.348954	0.258554	0.508412
PhHAL.1G270200	0.313849	0.0175284	0.0305335	0.0816783	0.53531	0.649569	-0.214439	0.00858187	0.0569156
PhHAL.1G270300	0.00310622	0.978386	0.982559	-0.077919	0.494745	0.613204	-0.00732688	0.502489	0.731682
PhHAL.1G270400	0.195205	0.229191	0.295135	0.30687	0.0591513	0.113813	0.747301	0.000981262	0.0119556
PhHAL.1G270500	1.01252	1.12083e-09	5.79677e-09	0.311034	0.0613798	0.117368	0.0427338	0.0826965	0.257778
PhHAL.1G270600	-1.54423	2.87622e-10	1.58128e-09	0.753754	0.00140718	0.00450853	0.740987	0.938408	0.976589
PhHAL.1G270800	1.46435	1.53394e-17	1.6243e-16	0.328487	0.0533296	0.104542	0.350772	0.893153	0.955826
PhHAL.1G270900	0.783019	3.27566e-08	1.43611e-07	0.679902	1.76297e-06	1.08131e-05	0.748268	0.622044	0.811145
PhHAL.1G271000	1.13901	0.00321203	0.00652429	0.865374	0.0257054	0.0563486	0.121191	0.0434709	0.169313
PhHAL.1G271100	-0.0196183	0.954991	0.964645	-0.266035	0.439905	0.561555	-0.704521	0.137203	0.352644
PhHAL.1G271200	-4.86236	1.40754e-22	2.03448e-21	1.05987	0.00283833	0.00832843	1.05713	0.831558	0.924982
PhHAL.1G271300	2.92752	0.00212715	0.00446254	-0.491704	0.593599	0.699074	-2.13729	0.0715479	0.235019
PhHAL.1G271800	3.90689	3.06945e-18	3.41434e-17	0.878595	0.0421155	0.0857681	2.12247	0.0897842	0.270502
PhHAL.1G271900	1.3415	3.83708e-06	1.27823e-05	0.160166	0.578412	0.686836	-0.529255	0.00315616	0.0280787
PhHAL.1G272100	3.58035	3.82053e-15	3.34827e-14	3.23773	5.02846e-12	7.94293e-11	2.29145	0.153553	0.377227
PhHAL.1G272300	-0.251757	0.0413937	0.0661084	0.049421	0.688148	0.777083	-0.352331	2.21519e-06	0.000111984
PhHAL.1G272400	-0.584559	1.0313e-05	3.22253e-05	0.680588	2.81544e-07	1.98467e-06	0.398308	0.0117511	0.0704739
PhHAL.1G272500	0.418728	0.00459452	0.00905054	0.448382	0.00242763	0.00725714	0.102921	0.00636147	0.0460225
PhHAL.1G272600	0.57284	0.0042544	0.00842933	-0.574827	0.00410923	0.0115508	-0.940994	0.0394949	0.158984
PhHAL.1G272900	0.355301	0.278759	0.349104	-0.617287	0.0590611	0.113665	-1.36185	0.00740314	0.0513707
PhHAL.1G273100	-0.0429845	0.754999	0.801744	0.114519	0.405766	0.528255	0.217965	0.432092	0.674734
PhHAL.1G273500	-0.0129979	0.920165	0.937083	0.351135	0.00678248	0.0178268	0.366759	0.900265	0.959815
PhHAL.1G273600	2.5064	3.18899e-08	1.39918e-07	-1.51802	0.000645114	0.00224887	-2.05515	0.209477	0.452266
PhHAL.1G273700	-2.0514	2.554e-06	8.75235e-06	0.916285	0.0197124	0.0449128	0.788606	0.519883	0.744509
PhHAL.1G273800	0.563956	0.000318794	0.000776032	0.976545	7.30511e-10	8.06848e-09	1.32424	0.0118691	0.071033
PhHAL.1G273900	-0.19395	0.073304	0.109866	-0.161044	0.136135	0.2264	-0.43101	0.00204412	0.020876
PhHAL.1G274100	2.56952	2.25962e-49	1.00346e-47	-0.000337058	0.99843	0.999302	-0.0815	0.646232	0.826526
PhHAL.1G274400	-0.0292184	0.860241	0.889216	-0.909631	4.76945e-08	3.87372e-07	-0.753574	0.323943	0.576868
PhHAL.1G274500	-0.145624	0.339918	0.413376	-0.830847	5.54281e-08	4.45343e-07	-0.571178	0.0627952	0.216254
PhHAL.1G274700	-0.653105	2.45708e-10	1.36174e-09	-0.0612978	0.548488	0.661433	0.117637	0.0341095	0.144206
PhHAL.1G275300	-0.915821	1.1545e-05	3.58405e-05	-1.28985	6.02451e-10	6.74949e-09	-1.75551	0.00632415	0.0458261
PhHAL.1G275400	1.19185	0.0813156	0.120338	-0.557923	0.411264	0.533997	-0.792556	0.719504	0.868674
PhHAL.1G275500	1.14048	0.0480589	0.0755941	-0.16376	0.775289	0.845241	-1.0085	0.0882038	0.267924
PhHAL.1G275600	-0.486187	8.79414e-06	2.77111e-05	-0.240813	0.0267833	0.0583764	-0.403638	0.0901292	0.271157
PhHAL.1G275700	-0.168358	0.557827	0.626262	0.471099	0.0968588	0.171221	0.511817	0.863303	0.941672
PhHAL.1G276200	-1.04929	4.5601e-09	2.2076e-08	0.334315	0.0576058	0.111413	0.331506	0.985475	0.996139
PhHAL.1G276400	0.238652	0.492453	0.563985	0.8167	0.0191334	0.0438085	-0.0325168	0.00161777	0.0174334
PhHAL.1G276500	0.282555	0.189385	0.251023	-0.0679609	0.751515	0.826912	-0.353782	0.136939	0.352248
PhHAL.1G276700	-0.112273	0.41728	0.492404	-0.249799	0.0708101	0.132061	-0.509294	0.033926	0.14378
PhHAL.1G277000	1.17956	2.03262e-10	1.13676e-09	-0.0137568	0.940897	0.961542	-0.254435	0.200371	0.440632
PhHAL.1G277100	-3.47665	2.82532e-16	2.69157e-15	0.348818	0.305914	0.428026	0.370049	0.923836	0.969989
PhHAL.1G277300	-6.86415	1.19064e-69	8.81997e-68	0.574583	0.0101854	0.0254503	0.5809	0.921425	0.969066
PhHAL.1G277400	-0.141136	0.541817	0.611243	1.41437	1.07929e-09	1.15785e-08	0.907478	0.00330827	0.0291332
PhHAL.1G277500	-1.93777	6.97499e-12	4.52348e-11	0.478056	0.0722657	0.134266	0.394023	0.622193	0.811231
PhHAL.1G277600	0.85213	0.0567559	0.0875424	2.29499	3.39788e-07	2.36039e-06	0.89674	2.98905e-07	2.19554e-05
PhHAL.1G277700	-0.948625	1.90785e-07	7.60045e-07	0.307047	0.0795031	0.145557	0.153347	0.222142	0.466712
PhHAL.1G277800	0.805389	2.21979e-09	1.1119e-08	-0.236825	0.077745	0.142764	-0.526092	0.0123877	0.0731681
PhHAL.1G278000	0.118762	0.223678	0.288923	0.0938001	0.336564	0.459354	0.244928	0.0921155	0.275689
PhHAL.1G278200	-0.401851	0.0334552	0.0545919	-0.764171	4.6624e-05	0.000211923	-0.50444	0.110356	0.307681
PhHAL.1G278500	-1.33893	5.44096e-07	2.04122e-06	-0.563272	0.0273044	0.0593091	-0.509134	0.759076	0.888078
PhHAL.1G278600	-0.417156	0.0991512	0.143327	-0.104405	0.672482	0.764471	-0.452912	0.0712656	0.234343
PhHAL.1G278800	-0.571099	4.53104e-06	1.49091e-05	-0.121069	0.324273	0.446936	-0.32395	0.0473124	0.179634
PhHAL.1G278900	-1.24986	3.4683e-06	1.16441e-05	-0.773065	0.00352312	0.0100964	-0.877658	0.664732	0.837346
PhHAL.1G279000	-0.269178	0.622716	0.685762	0.863687	0.113178	0.194782	-0.448093	0.000653267	0.00905513
PhHAL.1G279300	-1.51255	0.00108859	0.00241649	0.14866	0.739003	0.817839	-0.59689	0.00648057	0.0465475
PhHAL.1G280100	0.0203807	0.850955	0.881207	-0.0933761	0.387831	0.51024	-0.34552	0.0043777	0.0354089
PhHAL.1G280200	-0.609306	6.24031e-06	2.00835e-05	-0.528524	7.91234e-05	0.00034192	-0.534807	0.959565	0.985845
PhHAL.1G280400	-0.690993	1.74296e-14	1.43117e-13	0.0373522	0.6732	0.764934	0.0775571	0.594336	0.795038
PhHAL.1G280500	-1.62693	4.70497e-12	3.09926e-11	0.13223	0.561787	0.673235	-0.335868	0.000891987	0.0111805
PhHAL.1G280900	-0.769312	0.0146148	0.0258965	0.693458	0.0275006	0.0596146	-0.198228	8.27899e-05	0.0019709
PhHAL.1G281000	4.19344	2.42692e-109	3.44703e-107	0.43068	0.016941	0.0395098	0.368142	0.805684	0.911916
PhHAL.1G281100	0.401869	0.0028268	0.00580424	1.16073	1.28663e-17	4.49747e-16	0.857484	0.00537354	0.0409218
PhHAL.1G281200	-0.147254	0.281362	0.351799	0.52151	0.000138722	0.000568244	0.722561	0.100974	0.291687
PhHAL.1G281400	-0.239273	0.558608	0.626893	0.164334	0.687626	0.776763	0.464177	0.440926	0.681981
PhHAL.1G281800	0.218139	0.0430314	0.0684124	0.300527	0.00537227	0.0145812	0.33116	0.767316	0.892836
PhHAL.1G281900	0.113697	0.407141	0.482394	-0.870307	2.33677e-10	2.8123e-09	-0.557326	0.00664665	0.0474824
PhHAL.1G282000	0.0302483	0.849943	0.880478	0.515778	0.00126227	0.0040931	0.289246	0.112337	0.310863
PhHAL.1G282200	0.688983	0.00251415	0.0052058	0.217274	0.339514	0.462569	0.0384246	0.425864	0.669326
PhHAL.1G282300	0.229129	0.0297457	0.0490886	0.0427907	0.6841	0.773738	0.088742	0.643517	0.824999
PhHAL.1G282400	1.78548	1.1471e-10	6.5911e-10	-0.592666	0.0327267	0.06913	-0.637057	0.894162	0.956072
PhHAL.1G282500	-0.243903	0.268641	0.338009	0.112514	0.609347	0.712688	-0.106242	0.284006	0.536192
PhHAL.1G282600	-0.891754	3.09028e-06	1.04546e-05	-1.39754	8.55413e-14	1.78628e-12	-1.28311	0.407121	0.652245
PhHAL.1G282700	-0.0907262	0.39861	0.474248	0.112935	0.291254	0.412172	0.126738	0.889252	0.95402
PhHAL.1G282800	-0.753342	0.0053743	0.0104495	0.594711	0.0274492	0.0595522	0.570508	0.923764	0.969984
PhHAL.1G282900	-1.24327	5.44159e-21	7.29422e-20	-0.207999	0.102381	0.17925	-0.097516	0.228396	0.474173
PhHAL.1G283100	-1.8002	2.7736e-20	3.56522e-19	0.181292	0.335491	0.458343	0.237115	0.704659	0.860999
PhHAL.1G283200	1.66101	1.05206e-13	8.03944e-13	-0.236227	0.285344	0.405731	-0.649911	0.0441326	0.170999
PhHAL.1G283300	-0.470724	0.00723407	0.0136666	-0.173142	0.317513	0.439638	-0.386187	0.141748	0.359821
PhHAL.1G283600	0.2349	0.0114449	0.0206958	0.0321347	0.729385	0.810186	0.0427092	0.90626	0.962201
PhHAL.1G283700	0.416629	0.00256061	0.00529498	-0.0160804	0.907174	0.93852	0.28219	0.0150138	0.0843485
PhHAL.1G283800	-0.132784	0.2305	0.296665	0.238599	0.030282	0.0646653	0.282157	0.664615	0.837346
PhHAL.1G284300	-0.0397191	0.883573	0.90869	-0.498417	0.0649808	0.123005	-0.724647	0.356372	0.607791
PhHAL.1G284500	-0.245017	0.434881	0.509814	-0.2657	0.385361	0.508033	-0.208394	0.815784	0.91723
PhHAL.1G284600	-0.403604	0.000724569	0.00166232	0.376334	0.0015782	0.00498036	0.427071	0.647841	0.82715
PhHAL.1G284700	0.592896	0.000181213	0.000461658	-0.0554036	0.726058	0.807691	0.280373	0.0159665	0.087566
PhHAL.1G284800	0.331993	0.00290782	0.00595776	0.0445489	0.688854	0.777733	0.0620529	0.872135	0.945626
PhHAL.1G284900	0.0209072	0.857116	0.886465	0.0217455	0.850717	0.89922	-0.0517689	0.484588	0.717732
PhHAL.1G285000	1.75943	5.5827e-25	9.36042e-24	-0.922765	3.61055e-08	2.99618e-07	-0.534951	0.00793988	0.0538948
PhHAL.1G285100	0.169607	0.130128	0.181569	0.0281942	0.800443	0.863554	0.087603	0.562231	0.774979
PhHAL.1G285200	0.899871	0.0256521	0.0429894	-3.30043	1.6992e-13	3.3996e-12	-2.31997	0.0176551	0.0926585
PhHAL.1G285400	0.285338	0.0062137	0.0119144	0.382637	0.000251522	0.000970729	0.413706	0.757591	0.887668
PhHAL.1G285500	1.48222	9.57511e-15	8.01939e-14	-0.207149	0.275796	0.395283	-0.244057	0.849955	0.934736
PhHAL.1G285600	-0.0650351	0.668576	0.726167	-0.0627011	0.678605	0.769498	0.0705949	0.338345	0.591072
PhHAL.1G285900	-0.028098	0.798747	0.838409	-0.266737	0.0151882	0.0359884	-0.316846	0.62653	0.814276
PhHAL.1G286000	-1.32174	0.0548629	0.0849589	0.037553	0.955874	0.971418	-0.71593	0.214785	0.458234
PhHAL.1G286200	0.162242	0.0990116	0.143175	0.49617	4.76761e-07	3.22737e-06	0.631777	0.132834	0.345461
PhHAL.1G286400	1.21284	5.74028e-13	4.1088e-12	0.54799	0.00113325	0.00372176	0.539077	0.957232	0.985735
PhHAL.1G286500	-0.526171	0.000232201	0.000580114	0.0647999	0.644953	0.742212	-0.058942	0.2878	0.540034
PhHAL.1G286700	0.456937	0.0804525	0.119215	0.169088	0.517471	0.633558	-0.418579	0.00628111	0.0455334
PhHAL.1G287000	0.372318	0.310307	0.382207	0.519162	0.156415	0.252764	-0.475913	0.000260221	0.00463456
PhHAL.1G287100	-0.383182	0.00157411	0.0033943	-0.0984357	0.413457	0.536075	-0.116564	0.871375	0.945345
PhHAL.1G287200	0.435034	0.00193357	0.00408837	0.271726	0.0525726	0.103247	0.249494	0.873915	0.946135
PhHAL.1G287300	-0.478259	0.00112412	0.00248926	0.226478	0.117388	0.200759	0.131961	0.435227	0.676985
PhHAL.1G287400	-0.168958	0.137081	0.189974	0.103496	0.357976	0.481278	-0.0152432	0.225248	0.470763
PhHAL.1G287500	-0.177929	0.166349	0.224243	-0.67986	9.20766e-08	7.12485e-07	-0.424687	0.012035	0.0717508
PhHAL.1G287600	0.426646	5.62255e-07	2.10567e-06	0.063047	0.458809	0.579573	0.00610767	0.482262	0.716367
PhHAL.1G287700	0.474507	0.00249122	0.0051633	-0.976871	5.80737e-10	6.53177e-09	-0.743795	0.111506	0.309766
PhHAL.1G287900	-0.618303	0.000696759	0.0016043	-0.46857	0.0097645	0.0245627	-0.752783	0.0814303	0.25552
PhHAL.1G288000	-0.344668	0.00111691	0.00247583	-0.0208474	0.843127	0.894057	-0.199194	0.0563913	0.201383
PhHAL.1G288400	-0.413962	0.065147	0.098941	0.526427	0.0185852	0.0427584	0.0795507	0.0130703	0.0761533
PhHAL.1G288500	0.466941	0.0983165	0.142372	-0.397238	0.158926	0.256003	-0.309507	0.75569	0.886833
PhHAL.1G288600	1.03868	0.017712	0.0308095	-0.527057	0.228749	0.341969	-1.57547	0.0050936	0.0394719
PhHAL.1G288700	0.0433182	0.785044	0.827259	-0.226267	0.153987	0.24971	-0.401634	0.234981	0.481619
PhHAL.1G288800	2.4549	6.95553e-05	0.000190407	0.875258	0.155956	0.252213	-0.587157	0.0107408	0.0660745
PhHAL.1G288900	0.0292995	0.870781	0.898104	0.417543	0.0205949	0.0465976	0.0721402	0.0263598	0.121663
PhHAL.1G289000	0.620279	1.11765e-05	3.47467e-05	-0.11798	0.402767	0.525227	-0.372687	0.0468211	0.178439
PhHAL.1G289100	0.204532	0.115161	0.163297	-0.515634	7.03798e-05	0.000308322	-0.324959	0.110196	0.30751
PhHAL.1G289500	-0.0551822	0.658075	0.717164	-0.292787	0.0181598	0.0419086	-0.0276434	0.00714132	0.0500796
PhHAL.1G290000	-0.95414	7.97012e-18	8.64192e-17	0.275236	0.0109291	0.0270722	0.103879	0.0258639	0.120181
PhHAL.1G290300	0.0924912	0.667097	0.724844	-0.537596	0.0118786	0.0290517	-0.485443	0.784549	0.901021
PhHAL.1G290400	-0.194247	0.555085	0.623917	-0.277118	0.398495	0.521039	-0.462815	0.542168	0.759167
PhHAL.1G290500	0.412642	0.000728809	0.00167138	0.238531	0.0510761	0.100815	0.0390898	0.0708721	0.233541
PhHAL.1G290700	0.0101767	0.909535	0.928609	-0.216089	0.015337	0.0362611	-0.310957	0.240516	0.488659
PhHAL.1G291000	-0.0887563	0.590813	0.657029	-0.0399829	0.807894	0.868756	-0.137716	0.518904	0.744062
PhHAL.1G291300	-0.381816	0.0157472	0.0276776	-0.0907596	0.564203	0.67519	-0.502459	0.000790981	0.0103387
PhHAL.1G291500	0.461545	0.00683977	0.0129988	-0.211218	0.214652	0.324613	0.0969374	0.0485082	0.182552
PhHAL.1G291600	1.12884	4.99694e-18	5.46293e-17	0.719248	3.55749e-08	2.95643e-07	0.531135	0.116015	0.317511
PhHAL.1G292100	-0.109168	0.36376	0.438677	-0.191459	0.109931	0.190337	-0.0175281	0.105215	0.29951
PhHAL.1G292200	0.555512	0.000277811	0.000683824	-1.31718	1.02402e-17	3.61372e-16	-1.45078	0.364717	0.61567
PhHAL.1G292300	1.63846	8.38943e-05	0.000226308	0.190479	0.646044	0.743167	-1.08567	3.94114e-06	0.00017504
PhHAL.1G292400	0.248024	0.21917	0.283847	0.398722	0.0472547	0.0944308	0.185848	0.234475	0.481174
PhHAL.1G292500	0.46497	0.000983102	0.00220052	0.168885	0.231053	0.344574	0.480871	0.0142386	0.0810645
PhHAL.1G292600	-1.56984	9.19503e-27	1.70103e-25	0.113822	0.405661	0.528158	0.0394012	0.388401	0.637269
PhHAL.1G293100	-0.638883	0.00727863	0.0137417	-0.736303	0.0018972	0.00585374	-1.26558	0.00637379	0.0460499
PhHAL.1G293400	0.126517	0.447552	0.522493	0.0469137	0.777243	0.846764	0.119243	0.644241	0.825559
PhHAL.1G293500	0.138431	0.455577	0.530098	-0.0926948	0.617024	0.719317	0.316436	0.011094	0.0675702
PhHAL.1G293600	-0.337695	0.186944	0.248244	0.702873	0.00622346	0.0165744	0.777191	0.759743	0.888335
PhHAL.1G293700	-0.40704	0.0111726	0.0202294	-0.415146	0.00878963	0.0223714	-0.315197	0.460562	0.697579
PhHAL.1G293800	0.133375	0.190424	0.251992	-0.0848291	0.403892	0.526294	-0.362702	0.000443111	0.00688625
PhHAL.1G293900	0.372086	0.00336514	0.00681034	-0.130612	0.302338	0.424439	-0.37047	0.033533	0.142453
PhHAL.1G294000	-0.521424	0.000118045	0.000311153	-0.225701	0.0927459	0.165328	-0.34604	0.310676	0.564074
PhHAL.1G294100	0.451142	0.0110224	0.0199906	-0.423642	0.0167888	0.0392235	-0.353591	0.679308	0.845371
PhHAL.1G295300	1.77505	6.1187e-46	2.38449e-44	-0.101845	0.414248	0.536776	-0.266886	0.263219	0.513851
PhHAL.1G295500	-3.41786	4.40807e-14	3.49433e-13	0.17021	0.641798	0.739551	0.00341636	0.19775	0.437389
PhHAL.1G295600	0.621379	0.00264916	0.00546232	0.0430437	0.834969	0.888236	0.229903	0.355034	0.606412
PhHAL.1G295700	0.389688	0.0127478	0.0228475	-1.08456	4.60659e-12	7.29667e-11	-0.978815	0.479814	0.714177
PhHAL.1G295800	0.763334	0.000131569	0.000344476	1.33827	3.90121e-11	5.31114e-10	0.919382	0.0152958	0.0853024
PhHAL.1G295900	-0.720721	4.99508e-22	7.07712e-21	-0.237806	0.00127566	0.0041295	-0.154904	0.194435	0.433568
PhHAL.1G296000	1.46691	8.16711e-19	9.44549e-18	-0.241678	0.1399	0.231608	-0.384281	0.366917	0.61817
PhHAL.1G296100	0.652393	5.55592e-08	2.36522e-07	-0.191016	0.111273	0.192118	-0.389923	0.0705564	0.232947
PhHAL.1G296300	0.618996	4.14557e-05	0.000117899	-0.0986716	0.513001	0.629794	-0.427064	0.0111487	0.0677535
PhHAL.1G296500	1.765	8.18967e-22	1.15462e-20	0.690147	0.000144077	0.000587591	0.434228	0.123331	0.329593
PhHAL.1G296600	-0.478714	0.0233974	0.0395697	0.221865	0.287605	0.408257	-0.0667846	0.089191	0.269375
PhHAL.1G296700	9.01767	0	0	0.247085	0.0613082	0.117254	0.477201	0.797703	0.908529
PhHAL.1G296900	-0.475378	0.000539897	0.00126581	-0.750677	3.80617e-08	3.13882e-07	-0.440776	0.00463275	0.0367287
PhHAL.1G297000	-0.216482	0.0707191	0.10637	-0.838841	2.38909e-12	3.99405e-11	-0.561784	0.00490317	0.0383071
PhHAL.1G297200	0.423979	0.00380685	0.00761105	-0.681488	3.23486e-06	1.88009e-05	-0.570666	0.433185	0.67503
PhHAL.1G297300	-0.906083	0.000221256	0.000554949	0.794945	0.00115124	0.00377436	0.338083	0.0266099	0.122554
PhHAL.1G297400	-0.222682	0.0968773	0.140548	-1.07651	1.22812e-15	3.35025e-14	-0.89805	0.148417	0.36963
PhHAL.1G297500	-0.27599	0.00333762	0.0067618	-0.172412	0.0657977	0.124264	-0.0453683	0.137516	0.353149
PhHAL.1G297600	-0.732167	3.10446e-09	1.52743e-08	-0.503545	3.51685e-05	0.000164778	-0.444703	0.571203	0.780308
PhHAL.1G297800	-0.0512452	0.470036	0.543427	-0.0329496	0.639663	0.738149	-0.0551258	0.715743	0.865864
PhHAL.1G297900	1.34435	6.68091e-05	0.000183533	-1.23183	0.00024882	0.000961379	-0.389783	0.0034024	0.0295356
PhHAL.1G298000	-0.00701974	0.941495	0.953928	-0.0880004	0.35698	0.480164	0.0408265	0.146582	0.367
PhHAL.1G298200	8.68602	1.40695e-289	1.85999e-286	-0.0663453	0.732751	0.812856	0.58274	0.294582	0.548032
PhHAL.1G298300	-0.223871	0.119051	0.168158	-0.0533637	0.709484	0.794345	-0.0429442	0.939193	0.976593
PhHAL.1G298400	0.140218	0.549958	0.619004	0.446172	0.0561368	0.109038	0.378288	0.749476	0.883801
PhHAL.1G298600	-0.216064	0.101312	0.145984	0.233194	0.076743	0.141241	0.285291	0.677772	0.844933
PhHAL.1G298700	0.579133	1.79151e-06	6.2963e-06	-0.250012	0.038993	0.0803422	-0.0715354	0.117782	0.320576
PhHAL.1G298800	-0.188057	0.0504257	0.0789412	-0.179055	0.0606712	0.116255	-0.189752	0.89988	0.9595
PhHAL.1G299100	-0.757257	4.34397e-10	2.35358e-09	-0.161467	0.17939	0.281974	-0.327613	0.128479	0.338503
PhHAL.1G299200	0.0642263	0.470239	0.543625	-0.145524	0.101488	0.178031	-0.152985	0.930114	0.972984
PhHAL.1G299400	1.30937	2.13641e-21	2.93496e-20	-1.14929	8.44948e-17	2.66935e-15	-1.22381	0.599384	0.798188
PhHAL.1G299500	0.428731	3.38566e-05	9.7775e-05	-0.102158	0.322609	0.445151	-0.101224	0.99415	0.999632
PhHAL.1G299700	-0.388352	0.0310116	0.0509771	0.983979	4.37571e-08	3.57759e-07	0.704263	0.0625551	0.21576
PhHAL.1G299900	4.65985	1.14329e-42	4.07647e-41	0.392963	0.209746	0.31883	2.38292	0.00614784	0.044813
PhHAL.1G300100	-1.25162	0.000424304	0.00101476	-0.111938	0.742373	0.82012	0.523698	0.00456649	0.0362836
PhHAL.1G300500	1.07962	0.000403911	0.000968823	-0.378884	0.213776	0.32364	-0.121636	0.398385	0.645255
PhHAL.1G301400	1.14378	2.45169e-05	7.24089e-05	0.23272	0.389838	0.512174	0.319129	0.750712	0.88422
PhHAL.1G301700	-0.183782	0.53231	0.602534	0.72983	0.0129126	0.0312867	1.50419	0.000481618	0.00729344
PhHAL.1G301800	-3.28863	1.34578e-29	2.85537e-28	0.252825	0.311177	0.433442	0.242327	0.920124	0.968765
PhHAL.1G302200	1.71975	4.63751e-15	4.0273e-14	1.09058	7.58705e-07	4.9428e-06	1.46454	0.111497	0.309766
PhHAL.1G302300	0.113125	0.700033	0.75428	-2.22355	8.40847e-14	1.76015e-12	-1.16391	7.48101e-09	8.99186e-07
PhHAL.1G302500	1.01744	1.91554e-07	7.62754e-07	0.17122	0.381204	0.504068	0.108099	0.750328	0.884058
PhHAL.1G302600	-0.376812	0.164139	0.221874	-0.540256	0.0440302	0.0889506	-0.749442	0.369445	0.619695
PhHAL.1G302800	-1.01932	2.61142e-07	1.02023e-06	-3.03455	7.84439e-51	1.12345e-47	-2.56008	0.000868054	0.0109494
PhHAL.1G302900	0.556186	0.000120278	0.000316844	-0.7644	1.27866e-07	9.57122e-07	-0.417173	0.00519519	0.0400118
PhHAL.1G303000	4.24689	2.53295e-11	1.55859e-10	1.57131	0.0110942	0.0273814	0.940509	0.408689	0.65375
PhHAL.1G303500	0.072845	0.80728	0.84566	-0.641095	0.030205	0.0645169	-0.690032	0.845065	0.932019
PhHAL.1G303600	1.50765	4.65367e-34	1.23043e-32	-0.0845495	0.492811	0.611468	-0.0709033	0.921343	0.969061
PhHAL.1G303900	0.46951	0.0405722	0.0649594	0.447863	0.0510617	0.100798	-0.104028	0.00273672	0.0255924
PhHAL.1G304000	-0.332934	0.251557	0.319957	-0.3122	0.268462	0.387812	-0.147109	0.448894	0.688339
PhHAL.1G304100	-0.34931	0.197175	0.259409	-1.10537	3.60415e-05	0.000168272	-0.547302	0.00359956	0.0308114
PhHAL.1G304300	5.69887	1.23143e-26	2.26105e-25	-1.22784	0.0111072	0.0273989	2.06069	0.000117416	0.00254174
PhHAL.1G304500	-0.399843	7.64165e-08	3.19303e-07	-0.0794786	0.278665	0.398397	-0.159466	0.196298	0.435633
PhHAL.1G304700	0.0943222	0.648284	0.708246	-0.118224	0.565509	0.676046	-0.477848	0.0453245	0.174359
PhHAL.1G304900	-0.144607	0.175868	0.235432	0.0308923	0.772156	0.842986	-0.164081	0.0381891	0.155728
PhHAL.1G305000	-0.730964	0.0267704	0.0446805	-0.399668	0.208138	0.316918	-0.637082	0.307144	0.559533
PhHAL.1G305100	-0.0366022	0.793924	0.834462	-0.371545	0.00748109	0.0194097	-0.213241	0.192841	0.43119
PhHAL.1G305200	0.580401	0.000452728	0.001076	-0.304092	0.0659113	0.124437	-0.779035	0.000396268	0.00635953
PhHAL.1G305300	-0.181763	0.611999	0.6763	-0.22036	0.535146	0.649415	0.345007	0.0653982	0.221972
PhHAL.1G305400	0.121428	0.264763	0.333936	0.00792389	0.941998	0.962267	0.0597478	0.622447	0.811432
PhHAL.1G305500	-0.210282	0.017366	0.0302813	-0.167916	0.0561857	0.109094	-0.209637	0.606095	0.802095
PhHAL.1G305600	1.93878	3.00849e-12	2.02047e-11	0.18762	0.490807	0.609575	0.401752	0.428844	0.672046
PhHAL.1G306000	0.411938	0.255015	0.32347	-1.42212	9.24476e-05	0.000393074	-2.17585	0.0187907	0.0969896
PhHAL.1G306100	0.230102	0.523859	0.59426	-2.02043	6.37782e-08	5.05811e-07	-2.11312	0.795105	0.90696
PhHAL.1G306200	3.23379	8.23435e-16	7.5839e-15	1.07016	0.00482405	0.0133076	1.7316	0.0777243	0.247899
PhHAL.1G306400	-0.183519	0.176602	0.236211	0.529098	0.000102506	0.000431674	0.55347	0.851505	0.935604
PhHAL.1G306500	1.0279	0.000383175	0.000923986	-0.920964	0.00157451	0.00497235	-1.14692	0.471555	0.707868
PhHAL.1G306700	0.106251	0.593056	0.659096	1.42032	2.93094e-12	4.79726e-11	1.31709	0.586434	0.790373
PhHAL.1G306800	-0.333181	0.0899627	0.131639	1.14144	1.02265e-08	9.24044e-08	1.28967	0.430081	0.672815
PhHAL.1G307000	1.4138	0.000153699	0.000397034	-1.51838	5.00597e-05	0.0002267	-1.48079	0.916917	0.967285
PhHAL.1G307100	1.56472	3.52114e-05	0.000101432	-0.118051	0.752888	0.827945	0.736413	0.0156304	0.086322
PhHAL.1G307200	1.35442	0.000234323	0.000584826	-0.299322	0.411718	0.534466	0.762187	0.00041977	0.0066492
PhHAL.1G307300	-0.0753769	0.749092	0.796997	0.278271	0.229694	0.343173	0.349626	0.716499	0.866474
PhHAL.1G307400	1.3656	1.66758e-07	6.69136e-07	-0.173627	0.504829	0.62247	0.605007	0.000801088	0.0104001
PhHAL.1G307900	-4.21231	7.74859e-132	1.66459e-129	0.453448	0.00275587	0.00812112	0.441188	0.930901	0.973493
PhHAL.1G308200	0.576853	0.031219	0.0512837	2.61041	1.9011e-20	9.36168e-19	2.0964	0.0257464	0.119829
PhHAL.1G308500	-1.53355	1.11363e-07	4.57101e-07	1.91893	4.23081e-11	5.73881e-10	1.14396	0.000220891	0.00411783
PhHAL.1G308900	5.46117	1.0047e-15	9.18935e-15	2.9345	4.56907e-06	2.58218e-05	1.47423	0.50179	0.731121
PhHAL.1G309000	0.243983	0.582763	0.649378	1.20614	0.00696517	0.0182525	0.232792	0.00452286	0.0361072
PhHAL.1G309100	0.284866	0.00984154	0.0180538	0.328375	0.00288671	0.00845738	0.322641	0.951059	0.982852
PhHAL.1G309300	0.221487	0.059493	0.0912655	0.28065	0.0170352	0.0396749	0.293428	0.90849	0.963397
PhHAL.1G309400	-0.422634	1.24482e-06	4.4579e-06	0.0434248	0.616343	0.71867	0.194108	0.0416826	0.164585
PhHAL.1G309600	-0.831001	7.00561e-13	4.96898e-12	0.48359	2.31385e-05	0.000112333	0.495281	0.903519	0.960786
PhHAL.1G310100	-2.35486	0.000538614	0.00126318	-0.482125	0.464932	0.585178	-1.3553	0.0722792	0.236704
PhHAL.1G310300	0.431952	0.000599939	0.00139634	-0.717609	1.17974e-08	1.05709e-07	-0.474866	0.0325438	0.139911
PhHAL.1G310400	-0.518297	0.00780813	0.0146528	-0.910047	2.45548e-06	1.45869e-05	-0.631343	0.0792014	0.251427
PhHAL.1G310700	-0.324546	0.0680285	0.102745	-1.43401	1.03067e-15	2.82506e-14	-1.01377	0.00388465	0.032666
PhHAL.1G310800	-0.178516	0.383855	0.459067	-0.453194	0.0267449	0.0583001	0.21869	7.26534e-06	0.000277504
PhHAL.1G310900	0.465992	0.0719187	0.108004	-0.759259	0.00330501	0.00953657	-0.0690695	0.00102857	0.0123889
PhHAL.1G311000	-2.0579	4.39645e-10	2.38051e-09	0.0772463	0.797295	0.861602	0.183785	0.529201	0.750488
PhHAL.1G311700	0.196493	0.12224	0.172043	-1.12182	2.04352e-18	7.80445e-17	-0.745282	0.000180264	0.00350496
PhHAL.1G311800	-0.862838	0.000649329	0.00150153	-0.433292	0.0783115	0.143712	-0.142462	0.109377	0.306484
PhHAL.1G311900	1.38818	0.00044266	0.00105441	0.738443	0.0625504	0.119205	0.634345	0.803128	0.911166
PhHAL.1G312000	-0.513068	6.41609e-06	2.06145e-05	0.306882	0.00604551	0.0161558	0.428118	0.180165	0.415104
PhHAL.1G312100	-0.168767	0.00394109	0.00785385	0.112899	0.0530193	0.103981	0.12032	0.889315	0.95402
PhHAL.1G312300	-1.32311	2.54475e-18	2.84912e-17	0.163266	0.272468	0.391656	0.581977	0.000161526	0.00320985
PhHAL.1G312400	-0.682963	4.23401e-06	1.39988e-05	-0.0872724	0.550806	0.663686	0.285924	0.000662851	0.00913639
PhHAL.1G312600	-0.0793039	0.480055	0.552854	0.0290266	0.795277	0.859816	-0.187249	0.0243928	0.115595
PhHAL.1G312700	-2.18977	6.0912e-11	3.61351e-10	-0.873228	0.00601543	0.0160879	-0.61204	0.217088	0.460996
PhHAL.1G312800	-0.0724888	0.454313	0.528806	-0.159909	0.0966422	0.170909	-0.215038	0.528088	0.749951
PhHAL.1G312900	-0.192067	0.0811338	0.120111	-0.907096	1.57365e-16	4.75304e-15	-0.773699	0.1767	0.410176
PhHAL.1G313000	0.600251	0.00801656	0.0150063	-0.0365625	0.871506	0.91418	-0.294403	0.238917	0.486726
PhHAL.1G313200	-2.29856	4.12152e-07	1.57091e-06	-0.653025	0.119588	0.203706	-0.391936	0.284388	0.536585
PhHAL.1G313300	0.513083	0.0366505	0.0592601	-0.495173	0.0434439	0.0879834	-0.260026	0.328202	0.581022
PhHAL.1G314100	0.0545532	0.817442	0.854068	2.13057	3.47982e-18	1.29727e-16	2.22824	0.662974	0.836529
PhHAL.1G314200	-0.0840656	0.552258	0.621227	0.0661466	0.636294	0.735396	0.124351	0.648556	0.827537
PhHAL.1G314300	2.17197	6.82039e-30	1.46336e-28	0.358129	0.0597795	0.114828	0.208539	0.55118	0.766114
PhHAL.1G314400	-0.10324	0.67496	0.731714	0.356091	0.141825	0.234275	0.0808042	0.166146	0.395535
PhHAL.1G314500	0.445197	4.41475e-05	0.000124972	-0.477151	1.13925e-05	5.92673e-05	-0.471339	0.958479	0.985825
PhHAL.1G314600	0.0498994	0.713222	0.765994	-0.37694	0.00514537	0.014072	-0.162786	0.0631736	0.217209
PhHAL.1G314900	-0.0612354	0.667153	0.724851	-0.274675	0.053559	0.10492	-0.417912	0.285336	0.537401
PhHAL.1G315000	-1.49145	1.68715e-20	2.19496e-19	0.0114071	0.940997	0.961587	0.287205	0.00547862	0.0415196
PhHAL.1G315100	0.0793815	0.781963	0.824919	0.242813	0.3975	0.519896	0.0641505	0.506623	0.735086
PhHAL.1G315300	0.598767	9.74752e-06	3.05708e-05	-0.119963	0.374829	0.497784	-0.0376006	0.529133	0.750482
PhHAL.1G315400	0.262309	0.0519785	0.0810987	0.319124	0.0179936	0.0416034	0.331291	0.92364	0.969984
PhHAL.1G315800	-1.17663	6.29814e-08	2.66167e-07	0.113531	0.593153	0.698772	0.117083	0.9875	0.996896
PhHAL.1G315900	-0.609561	0.000863338	0.00195408	0.19591	0.281772	0.401637	0.309827	0.508901	0.736787
PhHAL.1G316000	0.0487742	0.598292	0.664014	0.426325	4.41062e-06	2.49509e-05	0.53827	0.199461	0.439714
PhHAL.1G316400	-0.399763	0.022651	0.0384171	-0.247934	0.151551	0.246691	-0.164513	0.565682	0.776772
PhHAL.1G317300	-1.8688	7.59944e-08	3.17771e-07	-0.951246	0.00473907	0.0130942	-0.81599	0.621928	0.811145
PhHAL.1G317400	-0.792113	2.51187e-10	1.38986e-09	-0.125329	0.310866	0.433121	-0.289473	0.116783	0.319065
PhHAL.1G317600	-0.523008	0.03234	0.0529228	0.510531	0.0358115	0.0747276	-0.146315	0.000102376	0.0023062
PhHAL.1G317700	0.0112616	0.94734	0.958721	-0.802447	2.67596e-06	1.58201e-05	-0.566147	0.138397	0.354511
PhHAL.1G317900	-1.16885	2.65946e-07	1.03758e-06	-0.403111	0.0582337	0.112399	-0.522128	0.380958	0.62997
PhHAL.1G318100	1.14684	2.34573e-11	1.4517e-10	0.624793	0.000274655	0.0010501	1.21216	1.09764e-05	0.000385072
PhHAL.1G318300	-0.147232	0.344376	0.418206	-0.0717527	0.644463	0.741844	0.216643	0.0401135	0.160603
PhHAL.1G318500	-0.515461	0.0101032	0.0184815	-0.0325564	0.870136	0.913342	-0.17298	0.44277	0.68325
PhHAL.1G318800	0.732002	2.84479e-06	9.67173e-06	-0.516797	0.000930309	0.00312407	-0.326884	0.202214	0.442935
PhHAL.1G319000	-0.592724	3.36033e-07	1.29544e-06	0.389431	0.000673635	0.00233739	0.262649	0.17119	0.402969
PhHAL.1G319200	0.953935	1.84892e-08	8.34442e-08	0.876088	2.90789e-07	2.0448e-06	1.06754	0.265011	0.515801
PhHAL.1G319300	0.564952	2.81339e-06	9.57254e-06	1.09948	2.06251e-19	8.92854e-18	1.35345	0.0177716	0.0930708
PhHAL.1G319500	-2.02029	0.00142979	0.00310846	-0.291051	0.636137	0.735335	-1.70805	2.05659e-05	0.000646228
PhHAL.1G319700	0.0470071	0.788565	0.830155	1.15878	5.62419e-11	7.45813e-10	0.837034	0.0309415	0.135255
PhHAL.1G320100	-1.36822	8.37203e-06	2.64683e-05	-0.714364	0.0135742	0.0326365	-0.967761	0.179457	0.414196
PhHAL.1G320200	2.9639	1.16406e-08	5.40108e-08	4.53037	1.45455e-16	4.4166e-15	3.60506	0.109286	0.30643
PhHAL.1G320400	1.80017	3.23582e-19	3.85383e-18	-0.273592	0.167906	0.267288	0.180288	0.0171232	0.0910904
PhHAL.1G320500	0.37087	0.00458268	0.00903031	-0.0586662	0.653609	0.749862	0.469824	3.30064e-12	1.05058e-09
PhHAL.1G320600	-0.852749	0.00624077	0.0119623	1.54842	9.60782e-07	6.16349e-06	2.13191	0.0285319	0.12848
PhHAL.1G320700	-0.334807	0.129739	0.18107	0.857784	9.68773e-05	0.00040988	0.633435	0.227513	0.473139
PhHAL.1G320900	0.37977	0.11147	0.158744	-0.659147	0.00568197	0.0153057	-0.0744537	0.00372631	0.0316912
PhHAL.1G321000	-0.781865	0.0356631	0.0578214	-1.94704	1.14422e-07	8.68816e-07	-1.96186	0.979424	0.993521
PhHAL.1G321100	1.22604	2.70237e-05	7.93083e-05	0.912832	0.00193997	0.00596213	0.611798	0.330087	0.582653
PhHAL.1G321300	0.379796	0.0169215	0.0295721	0.001561	0.992133	0.995086	-0.0432671	0.763433	0.890346
PhHAL.1G321500	-0.166474	0.0429194	0.0682723	-0.559856	9.08462e-12	1.38657e-10	-0.370036	0.00572969	0.0427068
PhHAL.1G321700	0.832705	5.53357e-09	2.64976e-08	0.397171	0.00547536	0.0148301	0.135999	0.0489801	0.183694
PhHAL.1G321800	-0.561375	0.000466326	0.00110481	0.950872	3.60452e-09	3.53581e-08	0.844221	0.471395	0.707812
PhHAL.1G322000	0.366311	0.0427027	0.0679715	-0.515738	0.00428961	0.0119736	-0.64517	0.448721	0.688308
PhHAL.1G322200	0.5312	8.75433e-05	0.000235543	0.236201	0.0810777	0.147888	0.230601	0.966488	0.988927
PhHAL.1G322300	2.12069	2.46731e-10	1.36696e-09	1.01407	0.00261278	0.00773661	0.895964	0.782028	0.899969
PhHAL.1G322400	0.14671	0.244016	0.311522	-0.415727	0.000964213	0.0032258	-0.450411	0.775184	0.896928
PhHAL.1G322600	2.00797	2.43126e-06	8.37013e-06	1.23367	0.0035834	0.0102487	1.09837	0.741825	0.879647
PhHAL.1G322800	0.353463	0.260991	0.329759	-0.141606	0.650606	0.747364	-0.436623	0.311895	0.564871
PhHAL.1G323000	-0.387166	0.0029007	0.00594531	0.0533914	0.676944	0.76807	0.129526	0.47719	0.712237
PhHAL.1G323300	0.616185	0.00108923	0.0024176	0.0384536	0.838368	0.89056	-0.320058	0.0308838	0.135082
PhHAL.1G323400	0.637883	0.0166014	0.029066	-0.306309	0.249407	0.365476	-0.540681	0.350133	0.602351
PhHAL.1G323500	-0.612817	0.00210904	0.00442671	0.661605	0.00073008	0.00251345	0.326437	0.0233241	0.112013
PhHAL.1G323800	-1.0083	1.32658e-17	1.41167e-16	0.181429	0.115485	0.198096	-0.00599967	0.0334697	0.142325
PhHAL.1G323900	-0.140358	0.223633	0.288907	-0.089199	0.433634	0.555779	-0.144594	0.572654	0.781374
PhHAL.1G324000	1.62732	0.000131613	0.000344539	0.197713	0.643013	0.740671	-0.675374	0.0495198	0.18502
PhHAL.1G324100	1.1473	7.45614e-05	0.000203141	0.768152	0.00808929	0.0207962	0.26761	0.0539934	0.195731
PhHAL.1G324200	-0.27633	0.377384	0.452566	-0.293568	0.339032	0.462172	-0.173223	0.629344	0.816084
PhHAL.1G324300	-0.758035	0.00327202	0.00663985	0.263537	0.295577	0.416684	-0.136744	0.035441	0.147747
PhHAL.1G324400	0.528169	0.169134	0.227604	1.25096	0.00114356	0.00375204	0.0979779	1.08389e-05	0.00038176
PhHAL.1G324500	0.377332	8.94399e-05	0.000240374	0.148782	0.122565	0.207938	-0.0149549	0.0589603	0.207879
PhHAL.1G324600	-2.5823	2.02047e-16	1.95958e-15	0.190286	0.515109	0.631496	0.0822187	0.551824	0.766555
PhHAL.1G324700	0.472212	0.0219452	0.0373379	0.157041	0.443224	0.565035	-0.150572	0.10282	0.295139
PhHAL.1G324800	-0.722834	3.7463e-11	2.26704e-10	0.337043	0.00176727	0.00549825	0.397943	0.508042	0.736163
PhHAL.1G325000	-0.0643224	0.594451	0.660262	0.0486766	0.685923	0.775307	0.0258717	0.83867	0.928267
PhHAL.1G325100	-0.818262	0.00245117	0.0050852	1.35865	6.25129e-07	4.13369e-06	1.07192	0.240956	0.489314
PhHAL.1G325200	-1.07972	0.0278192	0.046247	1.44694	0.00257278	0.00762999	1.69873	0.475118	0.710238
PhHAL.1G325300	-1.61653	1.65129e-14	1.3585e-13	-0.292548	0.153965	0.249697	0.309225	3.49057e-06	0.00015914
PhHAL.1G325600	-0.220516	0.0132415	0.023673	0.236317	0.00784212	0.0202304	0.278086	0.620796	0.810523
PhHAL.1G325900	-0.657651	0.20813	0.271761	-0.312607	0.543419	0.656719	-0.295082	0.971697	0.990542
PhHAL.1G326000	-1.58915	0.000430792	0.00102942	-0.0842604	0.848838	0.897897	-0.948558	0.00504543	0.0392047
PhHAL.1G326100	-0.369845	0.00275128	0.00565998	-0.266074	0.0305494	0.065115	0.0115211	0.00860054	0.0569877
PhHAL.1G326300	-1.43933	0.000460043	0.00109218	-0.0118795	0.976221	0.985395	0.269561	0.372245	0.622568
PhHAL.1G326400	1.06569	0.0259098	0.0433579	4.68092	3.14547e-18	1.17774e-16	4.66921	0.992536	0.999163
PhHAL.1G326500	0.0894755	0.530281	0.600713	-0.517415	0.000269909	0.00103449	-0.345872	0.175856	0.408902
PhHAL.1G326600	-0.0131372	0.906616	0.926124	-0.0113373	0.919097	0.946695	0.0832376	0.36342	0.614507
PhHAL.1G327000	-0.196188	0.0478385	0.0752748	-0.489087	7.03015e-07	4.61322e-06	-0.24561	0.00100205	0.0121548
PhHAL.1G328100	0.0961102	0.623543	0.686497	-0.313039	0.105916	0.184424	-0.264843	0.77844	0.898635
PhHAL.1G328700	-0.393465	0.000425387	0.00101707	-0.193328	0.0819886	0.149201	-0.537562	1.14559e-05	0.000400212
PhHAL.1G328800	-0.257169	0.356223	0.430584	-1.22015	1.28048e-05	6.60058e-05	-1.71075	0.0403035	0.161252
PhHAL.1G328900	-1.28292	2.72379e-05	7.98687e-05	-0.196879	0.48657	0.605781	-0.344584	0.394945	0.6418
PhHAL.1G329300	-0.468188	0.100113	0.144511	-1.47263	2.13796e-07	1.54434e-06	-1.30459	0.490738	0.722962
PhHAL.1G329400	-1.52857	4.69984e-10	2.5344e-09	-2.08541	1.24923e-17	4.38148e-16	-1.5112	0.0010565	0.0126633
PhHAL.1G329600	-4.38688	8.77141e-07	3.19986e-06	-1.56675	0.0404349	0.0828471	-2.5415	0.185603	0.42226
PhHAL.1G329700	0.605947	1.27857e-05	3.94144e-05	-0.145874	0.292866	0.41388	-0.27646	0.322123	0.575416
PhHAL.1G329900	-1.05083	4.91384e-05	0.000137872	0.339524	0.184949	0.288775	-0.359476	7.09973e-05	0.00177484
PhHAL.1G330500	-4.35882	5.74021e-51	2.7102e-49	-0.114893	0.606813	0.71042	-0.240733	0.0625338	0.21576
PhHAL.1G330800	5.58082	1.37145e-20	1.79511e-19	2.54503	3.59828e-06	2.0634e-05	1.20374	0.596346	0.796069
PhHAL.1G330900	0.650647	1.09312e-10	6.29571e-10	1.29222	2.12302e-36	6.88419e-34	1.32853	0.711282	0.864055
PhHAL.1G331000	0.182223	0.11318	0.160833	-0.375908	0.00107615	0.00355806	-0.473063	0.370895	0.62127
PhHAL.1G331200	-0.29905	0.000857445	0.00194177	0.0706213	0.423513	0.546188	0.0130304	0.435216	0.676985
PhHAL.1G331400	-0.910546	2.24977e-06	7.78899e-06	-0.432691	0.0210398	0.047484	-0.668407	0.0937493	0.278445
PhHAL.1G331500	1.83877	1.64985e-14	1.35796e-13	1.46045	1.34678e-09	1.42085e-08	1.3912	0.775866	0.897218
PhHAL.1G331900	1.84343	2.1622e-07	8.56212e-07	0.230916	0.515604	0.631767	0.591494	0.367542	0.618374
PhHAL.1G332200	0.933949	4.77518e-05	0.000134315	2.69796	9.82047e-29	1.3502e-26	2.41464	0.180701	0.415615
PhHAL.1G332300	-0.00394755	0.977923	0.982267	-0.0872555	0.537586	0.651732	0.198525	0.0160574	0.0879392
PhHAL.1G332600	0.30297	0.29303	0.364111	-1.64663	1.43216e-08	1.26836e-07	-1.29406	0.171237	0.403007
PhHAL.1G333000	-0.393584	0.286049	0.356622	4.26259	3.23889e-27	3.63814e-25	3.6304	0.0223467	0.108932
PhHAL.1G333100	-0.289084	0.0115322	0.0208383	0.45908	5.96943e-05	0.000265573	0.285095	0.0876161	0.267112
PhHAL.1G333400	0.540488	0.255497	0.323938	-0.746669	0.116674	0.199796	-0.808849	0.891784	0.955141
PhHAL.1G333600	0.173947	0.596906	0.66269	0.291039	0.37476	0.497768	0.175274	0.697033	0.85706
PhHAL.1G333700	4.29372	6.22903e-17	6.2824e-16	1.63055	0.00093349	0.003134	-0.424818	0.015123	0.084696
PhHAL.1G333800	0.294522	0.487249	0.559189	1.20412	0.00520041	0.0141976	1.09634	0.802564	0.910826
PhHAL.1G333900	-0.613827	6.31394e-08	2.66744e-07	0.245041	0.0298316	0.0638303	0.31873	0.481298	0.715612
PhHAL.1G334100	-1.14598	1.31698e-14	1.09341e-13	-0.770128	1.22318e-07	9.22002e-07	-0.484642	0.00698486	0.0492435
PhHAL.1G334200	-0.0008613	0.997713	0.998294	0.627271	0.0333079	0.0701538	-0.0347992	0.00491955	0.0384002
PhHAL.1G334400	0.772953	0.000446502	0.00106268	-0.216375	0.325513	0.448258	-0.48737	0.202223	0.442935
PhHAL.1G334500	0.735654	0.00190717	0.00403752	1.62565	2.1017e-11	3.00748e-10	1.21046	0.0473516	0.179744
PhHAL.1G334800	-0.933008	1.75093e-13	1.31003e-12	0.485438	7.88363e-05	0.000340765	0.375144	0.225712	0.471333
PhHAL.1G334900	1.7946	0.000190089	0.000482765	0.586842	0.220647	0.331866	1.12748	0.297368	0.550849
PhHAL.1G335400	0.114763	0.706848	0.760336	-0.0850707	0.779102	0.84809	-0.394884	0.251772	0.502001
PhHAL.1G335500	0.0522978	0.634545	0.695712	0.052282	0.633634	0.733107	-0.167835	0.0171974	0.0912628
PhHAL.1G335800	-0.382468	0.00260661	0.00538039	0.590086	3.1199e-06	1.81943e-05	0.392365	0.0637577	0.218543
PhHAL.1G335900	-0.610081	0.0499682	0.0783191	-0.376278	0.2242	0.336369	-0.688365	0.276262	0.527891
PhHAL.1G336100	0.29877	0.300819	0.372153	-0.107467	0.709609	0.794433	-0.726871	0.0103399	0.0642294
PhHAL.1G336500	-0.824268	3.7188e-14	2.96435e-13	-0.573721	1.00602e-07	7.73575e-07	-0.558037	0.873238	0.946003
PhHAL.1G336700	0.114731	0.432081	0.507119	-0.427323	0.00330479	0.00953657	-0.187535	0.0541867	0.196159
PhHAL.1G337000	-0.234964	0.0458642	0.0724402	0.0656518	0.572562	0.681868	0.204358	0.15872	0.384453
PhHAL.1G337100	0.00190667	0.991886	0.993562	-0.417974	0.0249273	0.0548668	-0.459537	0.805571	0.911891
PhHAL.1G337400	0.801479	0.112675	0.160234	1.89003	0.000264464	0.00101566	2.02408	0.792366	0.905338
PhHAL.1G337500	-0.288392	0.0574427	0.0884835	0.0140714	0.925067	0.950849	-0.0229009	0.768231	0.892865
PhHAL.1G337600	-0.934592	2.91132e-06	9.88423e-06	0.607717	0.00216442	0.00656276	0.573084	0.846508	0.932583
PhHAL.1G337800	-0.715761	1.24368e-10	7.11275e-10	-0.471547	1.86147e-05	9.25403e-05	-0.707348	0.00758036	0.0521582
PhHAL.1G337900	0.255282	0.204518	0.26765	0.504856	0.0122716	0.0298937	0.213633	0.103844	0.297082
PhHAL.1G338000	-2.59924	9.41524e-14	7.22367e-13	-1.64016	9.93018e-07	6.34302e-06	-0.664729	2.86995e-05	0.000841786
PhHAL.1G338200	-0.528726	0.241708	0.309024	-1.50323	0.000849516	0.00287794	-1.74604	0.529057	0.750468
PhHAL.1G338400	-0.0481168	0.79085	0.832051	0.609742	0.000781456	0.00266947	0.618662	0.958646	0.985845
PhHAL.1G338600	-0.164137	0.0609188	0.0932543	-0.0388296	0.655319	0.751572	0.0441356	0.296968	0.550409
PhHAL.1G338800	0.709841	1.51749e-07	6.11873e-07	-0.432373	0.00136248	0.00438247	-0.5124	0.539483	0.757031
PhHAL.1G338900	0.018331	0.969948	0.976084	0.537106	0.267967	0.387324	-0.355086	0.0219261	0.107369
PhHAL.1G339200	1.92695	2.75533e-05	8.07522e-05	-1.66001	0.000293622	0.00111395	-1.80181	0.760479	0.888664
PhHAL.1G339300	0.697897	0.000305046	0.000745303	-0.640948	0.00091057	0.00306256	-0.858859	0.235899	0.482844
PhHAL.1G339400	-0.157456	0.0315048	0.0516791	0.328907	5.74143e-06	3.17268e-05	0.252136	0.213748	0.456843
PhHAL.1G339500	1.77698	1.05421e-20	1.39045e-19	-0.849213	7.11185e-06	3.85565e-05	-0.678307	0.383111	0.63214
PhHAL.1G339600	-2.04243	1.2894e-05	3.97127e-05	0.102958	0.817041	0.875908	-0.430554	0.0584044	0.206394
PhHAL.1G339700	-1.10682	5.26818e-08	2.25221e-07	0.0753591	0.70724	0.79232	-0.313301	0.0231901	0.111498
PhHAL.1G339900	1.19444	7.27891e-07	2.68849e-06	-0.808831	0.000837195	0.00284236	-0.430689	0.124478	0.3317
PhHAL.1G340000	0.396268	0.0146452	0.0259477	-0.0464531	0.773844	0.844238	-0.185067	0.358682	0.609735
PhHAL.1G340200	1.2474	0.00233799	0.00487038	-0.287149	0.482862	0.602123	-0.255439	0.939151	0.976593
PhHAL.1G340300	-0.0106408	0.923812	0.940225	-0.434002	8.49419e-05	0.000363952	-0.465596	0.747479	0.882698
PhHAL.1G340400	0.0252647	0.801341	0.840516	0.115882	0.248058	0.36381	0.124641	0.926031	0.971058
PhHAL.1G340500	1.43742	9.68412e-12	6.23806e-11	1.62313	4.01589e-14	8.78079e-13	2.07769	0.0428051	0.167479
PhHAL.1G340900	1.27299	0.00180447	0.00383618	-0.305869	0.449348	0.570895	-0.0619707	0.538135	0.756383
PhHAL.1G341000	1.96014	6.65871e-26	1.17733e-24	0.544633	0.0032521	0.00940919	0.21525	0.0692326	0.230035
PhHAL.1G341100	0.451317	0.124487	0.174648	0.474412	0.1066	0.185278	0.249481	0.413121	0.657724
PhHAL.1G341300	0.544626	0.219474	0.284156	0.061272	0.890017	0.926795	0.133276	0.863349	0.941672
PhHAL.1G341500	-0.264577	0.246948	0.314747	0.187614	0.409617	0.532194	-0.490093	4.94047e-06	0.000209155
PhHAL.1G341600	-0.082352	0.398271	0.473877	-0.163701	0.0916478	0.163694	-0.0293788	0.120465	0.324949
PhHAL.1G342000	-0.518973	0.000157393	0.000405359	-0.573161	2.61295e-05	0.000125929	-0.227135	0.00102452	0.0123489
PhHAL.1G342200	-0.224932	0.222377	0.287589	-0.401291	0.0271727	0.0590978	-0.458719	0.712949	0.864779
PhHAL.1G342300	0.67256	5.56679e-06	1.80443e-05	-0.167631	0.256639	0.374128	-0.272703	0.456807	0.694325
PhHAL.1G342600	-0.293514	0.0404714	0.0648162	-0.267748	0.0588619	0.113383	0.000426333	0.0175897	0.0924279
PhHAL.1G342700	2.19639	4.29635e-12	2.84098e-11	0.062221	0.839376	0.891399	-0.0736954	0.643739	0.825058
PhHAL.1G343000	0.152632	0.773442	0.817539	-2.40339	8.05062e-06	4.3129e-05	-1.2966	0.0124541	0.0734441
PhHAL.1G343200	-0.266011	0.0943778	0.137374	-0.523765	0.000904297	0.00304432	-0.672312	0.28274	0.534919
PhHAL.1G343600	-0.124305	0.284763	0.355329	-0.399205	0.000527565	0.00187756	-0.544489	0.135529	0.350243
PhHAL.1G343700	-0.345973	0.209267	0.273079	-0.230988	0.388982	0.51152	-0.083342	0.48364	0.717564
PhHAL.1G343900	0.909	0.000575275	0.00134239	-0.143186	0.586135	0.69342	0.11709	0.305915	0.558319
PhHAL.1G344200	-1.13682	3.60316e-05	0.000103621	-0.245729	0.359942	0.483505	-0.336217	0.676245	0.843651
PhHAL.1G344300	0.396553	0.00234769	0.00488843	-0.166711	0.199581	0.306551	-0.260566	0.445064	0.684994
PhHAL.1G344400	1.11163	4.89459e-05	0.000137403	1.84884	3.83483e-11	5.23059e-10	1.85722	0.97694	0.992414
PhHAL.1G344900	0.287136	0.11532	0.163481	1.23186	2.4151e-11	3.4105e-10	1.13485	0.573029	0.781458
PhHAL.1G345200	0.088337	0.563615	0.631439	-0.233771	0.123107	0.20861	-0.0545247	0.175597	0.408714
PhHAL.1G345300	0.98465	0.0308169	0.0506764	-0.00898211	0.984279	0.989634	0.185429	0.671373	0.840877
PhHAL.1G345400	-0.218171	0.256658	0.325122	1.29446	4.05457e-11	5.50844e-10	1.43377	0.449661	0.689022
PhHAL.1G345500	-0.40688	0.00333087	0.00675131	0.217693	0.110515	0.191004	0.346002	0.250918	0.501031
PhHAL.1G345600	3.58593	2.88962e-35	7.92041e-34	0.769784	0.00598152	0.0160172	1.53378	0.10651	0.301449
PhHAL.1G345700	0.239505	0.167889	0.226053	-1.13743	7.05413e-11	9.23323e-10	-1.35419	0.175572	0.408714
PhHAL.1G345900	0.528475	0.000466535	0.00110515	-0.213821	0.156107	0.252433	0.0369963	0.0687725	0.229215
PhHAL.1G346000	-2.72043	4.67114e-08	2.01098e-07	-0.0275805	0.937404	0.959124	0.13214	0.465846	0.701933
PhHAL.1G346200	0.504705	0.000350802	0.000849138	-1.67229	1.10937e-31	2.16655e-29	-1.35876	0.010368	0.0643572
PhHAL.1G346300	0.487523	0.00238946	0.00496738	-0.15822	0.323354	0.445821	-0.136463	0.88626	0.952691
PhHAL.1G346400	-0.000242049	0.999245	0.999594	-0.201795	0.394766	0.517265	0.0745691	0.217767	0.461868
PhHAL.1G346800	3.29832	6.06894e-20	7.65229e-19	0.897167	0.0103937	0.0258991	1.78062	0.0269281	0.123484
PhHAL.1G346900	-1.43635	1.67152e-16	1.63872e-15	-0.748754	1.13669e-05	5.91613e-05	-0.933662	0.214518	0.458036
PhHAL.1G347000	-0.825577	3.40977e-05	9.84053e-05	-0.732026	0.000205502	0.000811338	-0.947274	0.214607	0.458049
PhHAL.1G347300	0.0600174	0.789178	0.830647	0.0549368	0.804762	0.866799	-0.192656	0.196367	0.435723
PhHAL.1G347500	-0.936373	2.09792e-17	2.20116e-16	-0.073487	0.498869	0.617247	-0.0189784	0.567723	0.777656
PhHAL.1G347600	0.704982	9.03439e-17	9.04281e-16	-0.0349703	0.679617	0.769984	-0.056478	0.797586	0.908477
PhHAL.1G347700	1.41567	0.00103706	0.00230867	-0.798711	0.0644493	0.122201	-1.50839	0.104566	0.29858
PhHAL.1G347800	-0.0736314	0.760506	0.806594	0.497316	0.0386599	0.0797802	0.963647	0.0167035	0.0897403
PhHAL.1G348100	0.328271	0.027342	0.0455374	1.29756	9.83723e-18	3.48583e-16	1.23165	0.642451	0.82388
PhHAL.1G348200	-0.586732	9.26894e-05	0.000248473	0.574451	0.000106025	0.00044486	0.247429	0.00263478	0.0250757
PhHAL.1G348300	0.184268	0.048541	0.0762825	-0.683483	2.58603e-13	5.03894e-12	-0.494569	0.0202549	0.101677
PhHAL.1G348400	0.204102	0.218849	0.283474	-0.0757908	0.645954	0.743113	-0.0914254	0.915727	0.966583
PhHAL.1G348600	0.275124	0.314117	0.386235	0.669	0.01468	0.0349191	-0.105483	0.000132828	0.00278081
PhHAL.1G348700	-0.300613	0.00419935	0.00832637	-0.0170563	0.870438	0.913604	-0.0262242	0.92586	0.971055
PhHAL.1G348800	0.305475	0.145591	0.199899	-0.420154	0.0452613	0.091063	-0.459569	0.845427	0.932145
PhHAL.1G349000	0.692205	7.13061e-05	0.00019489	0.565877	0.0011951	0.00390251	0.312682	0.116407	0.318345
PhHAL.1G349300	-0.45086	8.75646e-05	0.000235543	0.201684	0.0746314	0.137975	0.0764432	0.172784	0.405049
PhHAL.1G349600	0.147047	0.371457	0.446455	0.698157	2.48373e-05	0.000120139	0.780651	0.601597	0.799024
PhHAL.1G349800	-3.22292	1.16415e-10	6.68015e-10	-2.11048	9.7802e-06	5.15433e-05	-2.66015	0.0575697	0.204359
PhHAL.1G350000	-0.89019	1.68607e-07	6.76079e-07	-1.4221	7.07088e-17	2.25455e-15	-1.32889	0.560456	0.773559
PhHAL.1G350500	0.39676	0.189464	0.25109	-1.5859	2.50748e-07	1.78515e-06	-1.49291	0.749055	0.883716
PhHAL.1G350700	-0.815238	3.20718e-10	1.75817e-09	-0.207751	0.105299	0.183537	-0.0971026	0.346623	0.599116
PhHAL.1G350800	0.443636	0.0699839	0.105439	-0.978456	6.91043e-05	0.000303291	-1.08868	0.637321	0.820393
PhHAL.1G350900	-0.466748	0.183393	0.244247	-0.00226086	0.994994	0.996841	-0.741769	0.00735703	0.0511747
PhHAL.1G351000	-1.74117	8.01705e-05	0.000217115	0.1054	0.798321	0.862385	0.105617	0.991795	0.998826
PhHAL.1G351100	-0.0490374	0.675271	0.731919	-0.252886	0.0300144	0.0641896	-0.459098	0.038397	0.156058
PhHAL.1G351200	0.0195712	0.893385	0.916749	0.0547566	0.706692	0.792147	-0.285836	0.0029616	0.0269409
PhHAL.1G351300	0.812302	0.0647533	0.0984126	-0.870839	0.0475495	0.094878	0.420966	0.0001741	0.00340049
PhHAL.1G351400	0.485649	0.00296833	0.00607306	1.15463	3.12472e-12	5.08056e-11	1.25332	0.531584	0.75175
PhHAL.1G351500	0.030364	0.839903	0.872109	-1.17522	5.51385e-15	1.35761e-13	-0.873252	0.0150705	0.0845128
PhHAL.1G351600	0.615642	4.13867e-12	2.74199e-11	0.2031	0.0221531	0.0495862	0.0561479	0.0683426	0.228358
PhHAL.1G351700	0.957548	4.75678e-18	5.21698e-17	0.674752	1.17336e-09	1.2529e-08	0.774289	0.357494	0.608618
PhHAL.1G351800	0.219301	0.152856	0.208673	0.263532	0.0863636	0.155647	0.0243774	0.0865555	0.265001
PhHAL.1G351900	-1.49773	1.17106e-10	6.71759e-10	0.774616	0.000303835	0.00115058	0.702843	0.55739	0.77137
PhHAL.1G352100	0.681436	0.0304295	0.0501209	-0.530808	0.0920035	0.164243	-0.641858	0.728168	0.873075
PhHAL.1G352500	-1.3471	2.48474e-06	8.53371e-06	-1.21983	1.50345e-05	7.62866e-05	-0.993161	0.363367	0.614478
PhHAL.1G352600	0.863706	0.000930303	0.00209187	-0.704354	0.00720733	0.0187988	-0.325676	0.144764	0.364573
PhHAL.1G352700	0.475788	8.20728e-05	0.000221812	-0.0419925	0.727927	0.809247	0.324787	0.00010558	0.00233383
PhHAL.1G352900	0.609194	5.3782e-08	2.29411e-07	0.116574	0.297818	0.419327	0.134637	0.868103	0.943827
PhHAL.1G353100	-0.751575	0.00615417	0.0118068	-0.81276	0.00251833	0.0074879	-0.289042	0.00616072	0.0448688
PhHAL.1G353300	-0.233684	0.152915	0.208737	-0.00504218	0.975253	0.984881	-0.161994	0.281061	0.533444
PhHAL.1G353500	-1.58836	1.55303e-09	7.91296e-09	0.090612	0.719351	0.802257	0.184516	0.601905	0.799192
PhHAL.1G353600	0.517163	2.56368e-05	7.55218e-05	0.127895	0.296861	0.418186	0.192002	0.591163	0.792575
PhHAL.1G353700	1.07873	4.27523e-15	3.72398e-14	0.0589196	0.666576	0.759868	0.0417481	0.897286	0.958169
PhHAL.1G353800	-0.261461	0.383102	0.458399	-0.731529	0.0136047	0.0326962	-1.07499	0.166293	0.395714
PhHAL.1G354100	-0.392543	0.00671854	0.0127911	-0.0420102	0.770639	0.841864	-0.199571	0.225479	0.470994
PhHAL.1G354500	-0.12457	0.261981	0.330816	-0.100986	0.362425	0.485815	-0.157507	0.593199	0.793956
PhHAL.1G354600	0.413319	0.00520167	0.0101367	-0.593026	5.77723e-05	0.000258225	-0.354775	0.0727142	0.237381
PhHAL.1G354700	0.837509	2.25754e-06	7.81432e-06	-1.07234	1.54616e-09	1.6124e-08	-1.09197	0.911761	0.965044
PhHAL.1G354800	0.942843	0.00509842	0.00994681	-0.229703	0.494053	0.612567	-0.435163	0.527709	0.749831
PhHAL.1G354900	0.603545	0.164316	0.22206	0.641797	0.139356	0.230841	0.266969	0.349682	0.602092
PhHAL.1G355000	0.00741169	0.941133	0.953674	-0.0472312	0.636835	0.735704	-0.113863	0.47162	0.707904
PhHAL.1G355200	-0.105983	0.482641	0.555199	1.13128	8.40122e-14	1.76015e-12	1.02912	0.447742	0.687738
PhHAL.1G355300	0.0344021	0.906002	0.925775	-0.283737	0.32733	0.450148	-0.426781	0.586232	0.790225
PhHAL.1G355400	0.918855	0.00869202	0.0161406	-0.00886975	0.979544	0.987068	-0.581085	0.0625388	0.21576
PhHAL.1G355600	0.27428	0.216479	0.281104	0.40872	0.0640219	0.121551	-0.13866	0.00239031	0.0233303
PhHAL.1G355700	1.31176	1.87425e-05	5.63226e-05	1.92772	8.21023e-10	8.98732e-09	3.1197	5.85396e-10	9.96217e-08
PhHAL.1G355900	2.0435	1.36656e-16	1.3482e-15	0.015896	0.947324	0.965298	0.830328	7.18588e-06	0.000276026
PhHAL.1G356100	0.748697	9.06655e-14	6.96547e-13	-0.49748	7.1225e-07	4.66669e-06	-0.384074	0.242761	0.491065
PhHAL.1G356200	0.169511	0.0143649	0.0254957	0.148646	0.0314037	0.0666467	0.112539	0.577419	0.784064
PhHAL.1G356400	0.121666	0.348966	0.423122	1.24025	5.23859e-21	2.75323e-19	1.24968	0.93928	0.976593
PhHAL.1G356500	-0.0848214	0.532817	0.60287	0.111825	0.410757	0.533419	0.0676382	0.734107	0.876051
PhHAL.1G356700	-1.50083	3.59025e-14	2.86986e-13	-0.111292	0.563338	0.674576	-0.402361	0.0446278	0.172373
PhHAL.1G356800	2.56011	6.79134e-20	8.5008e-19	-0.724688	0.00725665	0.0189159	-0.282482	0.0915466	0.274225
PhHAL.1G356900	0.130742	0.369926	0.444926	0.303396	0.0363397	0.0756645	0.304753	0.991946	0.99892
PhHAL.1G357100	-0.217477	0.0818349	0.121018	0.713906	1.25777e-08	1.12233e-07	0.686165	0.813943	0.915937
PhHAL.1G357200	-0.477834	0.00179929	0.0038261	0.673996	1.03015e-05	5.40253e-05	0.727578	0.698551	0.857762
PhHAL.1G357400	0.519884	5.08333e-05	0.000142284	0.203405	0.11281	0.194349	0.142754	0.623088	0.811828
PhHAL.1G357500	2.15522	4.31127e-31	9.78777e-30	0.781888	2.00827e-05	9.89408e-05	0.927604	0.439599	0.680643
PhHAL.1G357600	0.381787	0.00438536	0.00867481	0.0599917	0.653038	0.749618	0.0668718	0.96794	0.989392
PhHAL.1G357700	-0.0609932	0.621847	0.685024	-1.51366	3.71659e-34	1.01386e-31	-1.1867	0.000619182	0.00868271
PhHAL.1G358100	0.74378	8.03046e-17	8.04731e-16	0.204233	0.0221247	0.0495356	0.2375	0.704076	0.860532
PhHAL.1G358200	-0.721178	0.017503	0.0304954	-1.45019	9.7186e-07	6.22143e-06	-1.4139	0.837487	0.927675
PhHAL.1G358300	-0.462054	0.201105	0.263691	-0.143751	0.684515	0.774054	0.377541	0.0520351	0.191107
PhHAL.1G358500	-1.13202	6.99586e-08	2.93461e-07	0.928395	8.72243e-06	4.64005e-05	0.564302	0.0396382	0.159294
PhHAL.1G358600	-0.680868	1.26683e-06	4.53483e-06	-0.544438	9.62067e-05	0.000407444	-0.63022	0.515045	0.741551
PhHAL.1G358700	0.248912	0.109292	0.156122	-0.145739	0.347507	0.470663	0.258031	0.00169279	0.0180943
PhHAL.1G358800	-0.173933	0.0667035	0.100948	-0.511709	6.18276e-08	4.92158e-07	-0.564062	0.551859	0.766555
PhHAL.1G358900	-0.77758	2.31455e-06	7.99715e-06	0.903395	4.00964e-08	3.29239e-07	0.859365	0.770048	0.893844
PhHAL.1G359000	0.309659	0.00611375	0.0117385	-0.232368	0.0384705	0.0794571	-0.0181773	0.0295221	0.131321
PhHAL.1G359100	-1.94027	3.86162e-30	8.42206e-29	0.214328	0.192401	0.297892	0.138286	0.57476	0.781874
PhHAL.1G359400	0.461362	4.16249e-06	1.37756e-05	-0.194646	0.0518743	0.102074	-0.401825	0.0171312	0.0911047
PhHAL.1G359600	0.204	0.011273	0.020402	0.16918	0.0356903	0.074511	0.0299631	0.0543672	0.196592
PhHAL.1G359900	-0.111749	0.396948	0.47263	0.394475	0.00252499	0.00750252	0.587076	0.0773012	0.246949
PhHAL.1G360100	-0.554198	1.29001e-08	5.94852e-08	0.311827	0.00130958	0.00423186	0.433473	0.167578	0.397577
PhHAL.1G360200	1.2751	2.22611e-23	3.38866e-22	0.174139	0.170199	0.270062	0.105668	0.577648	0.784157
PhHAL.1G360600	-2.24474	4.92654e-07	1.85919e-06	-0.121922	0.774797	0.844997	0.0296929	0.657377	0.832768
PhHAL.1G360800	0.574554	0.00114323	0.00252832	-0.603133	0.000631319	0.0022066	-0.51095	0.587411	0.790907
PhHAL.1G360900	0.188632	0.13805	0.190978	0.546492	1.82859e-05	9.11962e-05	0.433472	0.342315	0.595048
PhHAL.1G361000	0.0814511	0.639373	0.70038	-0.119591	0.485932	0.605136	-0.247285	0.390317	0.638261
PhHAL.1G361100	-0.652937	0.00464126	0.00912849	-0.7335	0.00131021	0.00423258	-1.03278	0.112593	0.311382
PhHAL.1G361200	-0.202629	0.423423	0.498421	-1.13554	5.9029e-06	3.25335e-05	-1.26715	0.539739	0.757309
PhHAL.1G361500	1.3109	3.71087e-06	1.23955e-05	-1.40377	7.59682e-07	4.94729e-06	-1.55374	0.575939	0.782627
PhHAL.1G361600	0.172733	0.210879	0.274871	0.256214	0.0626687	0.119351	0.359289	0.42407	0.667263
PhHAL.1G361700	-0.15493	0.0520175	0.0811523	-0.168545	0.0339049	0.0712073	0.042026	0.000811068	0.0104608
PhHAL.1G362100	1.80631	4.43842e-05	0.00012552	1.55116	0.000522797	0.00186213	1.47204	0.867392	0.943383
PhHAL.1G362200	2.14218	1.88368e-12	1.29336e-11	-0.529688	0.075154	0.138792	-0.33406	0.523851	0.747424
PhHAL.1G362700	-0.33295	0.0174121	0.0303555	0.1145	0.409869	0.532467	-0.00590365	0.326909	0.579987
PhHAL.1G363000	0.0953372	0.447829	0.522746	-0.138424	0.269239	0.388771	-0.138733	0.995389	0.999873
PhHAL.1G363100	-1.22521	1.2205e-17	1.30282e-16	0.531821	0.000121957	0.000504685	0.498311	0.730351	0.873922
PhHAL.1G363200	2.10755	2.63063e-15	2.33402e-14	1.72552	1.74352e-10	2.15874e-09	2.49198	0.0207754	0.10343
PhHAL.1G363300	0.0803524	0.641869	0.702443	-0.205205	0.231807	0.345519	-0.0358297	0.272056	0.523405
PhHAL.1G363400	1.8573	8.07793e-19	9.34864e-18	0.347251	0.0973423	0.171917	-0.0917332	0.0426379	0.166939
PhHAL.1G363500	-0.19514	0.0305259	0.0502653	0.103561	0.242906	0.358123	0.126608	0.75649	0.887243
PhHAL.1G363600	0.239238	0.100808	0.145391	-0.687644	2.40095e-06	1.42975e-05	-0.746569	0.671366	0.840877
PhHAL.1G363800	0.297628	0.199225	0.261744	-0.187865	0.41588	0.538445	-0.542794	0.085137	0.262246
PhHAL.1G364000	0.470811	0.00457107	0.00901312	-0.513878	0.00196403	0.00603069	-0.329049	0.24049	0.488659
PhHAL.1G364100	1.0433	8.66836e-08	3.60103e-07	-0.181281	0.351007	0.474383	-0.684663	0.00178887	0.0189096
PhHAL.1G364400	6.29285	2.34688e-66	1.58171e-64	1.18804	1.44191e-05	7.36204e-05	0.0894556	0.353899	0.605557
PhHAL.1G364500	1.51931	7.98196e-10	4.17971e-09	1.15007	3.3812e-06	1.95423e-05	0.563479	0.00353172	0.030382
PhHAL.1G364600	2.88432	4.9851e-08	2.13757e-07	0.496713	0.330052	0.452912	0.370168	0.820562	0.919453
PhHAL.1G364900	0.294022	0.196236	0.258332	-0.00648256	0.977219	0.985997	-0.0900419	0.699969	0.85838
PhHAL.1G365000	1.36463	4.07663e-10	2.21572e-09	0.920998	2.82024e-05	0.000135161	0.340413	0.00755923	0.0520545
PhHAL.1G365100	0.137647	0.0854601	0.125833	0.279785	0.000470722	0.00169812	0.0819592	0.00241028	0.0234453
PhHAL.1G365200	0.336058	0.0621739	0.0949796	-0.677428	0.000159137	0.000643513	-0.727475	0.774004	0.896066
PhHAL.1G365300	-0.200424	0.0988836	0.143036	-0.34551	0.00436329	0.0121477	-0.059926	0.00592856	0.043659
PhHAL.1G365400	-0.801722	1.90908e-06	6.67674e-06	0.552654	0.000956141	0.00320129	0.581397	0.853909	0.936593
PhHAL.1G365500	-0.1752	0.403131	0.478434	-1.00986	1.48108e-06	9.19577e-06	-0.669558	0.0702227	0.232113
PhHAL.1G365600	-1.8323	1.15746e-11	7.39481e-11	0.15526	0.552956	0.665577	0.0597564	0.679301	0.845371
PhHAL.1G365700	0.375309	0.000907042	0.00204438	-0.0583086	0.606134	0.709993	-0.13796	0.461884	0.698732
PhHAL.1G365800	0.117718	0.459335	0.533351	0.490402	0.00201349	0.00616606	0.0905012	0.00160057	0.0173023
PhHAL.1G365900	0.137119	0.15005	0.205184	-0.245968	0.00940486	0.0237624	-0.117989	0.129331	0.339794
PhHAL.1G366000	1.04229	0.00408107	0.00811492	0.511934	0.157766	0.254516	0.326193	0.588184	0.791366
PhHAL.1G366100	0.98574	6.19872e-10	3.29512e-09	0.996095	5.26697e-10	5.9748e-09	0.787494	0.17296	0.405405
PhHAL.1G366200	-0.429294	3.51447e-06	1.1783e-05	0.0978416	0.288909	0.409736	-0.081398	0.0263574	0.121663
PhHAL.1G366500	1.087	0.00650004	0.0124053	1.16408	0.00368273	0.0105013	0.214926	0.00229324	0.0226594
PhHAL.1G366600	0.935897	1.11234e-05	3.46066e-05	-0.177395	0.405109	0.52756	0.0586915	0.280189	0.532386
PhHAL.1G366700	1.49498	2.22949e-23	3.39079e-22	0.169767	0.256258	0.373667	0.458013	0.0653358	0.221891
PhHAL.1G367000	-1.05578	4.50025e-06	1.48192e-05	-0.182206	0.416894	0.53935	-0.169055	0.940033	0.976802
PhHAL.1G367200	-0.152157	0.558332	0.626624	-0.555741	0.0320948	0.0679454	-0.687393	0.58451	0.789048
PhHAL.1G367300	-0.258782	0.539168	0.608973	-1.82443	1.91935e-05	9.51154e-05	-1.85528	0.938572	0.976593
PhHAL.1G367400	2.01758	3.40072e-17	3.50598e-16	-0.260443	0.275114	0.394634	-0.568384	0.287367	0.53979
PhHAL.1G367600	-1.61777	7.14479e-18	7.75682e-17	-0.200639	0.271739	0.390967	-0.243257	0.802817	0.910993
PhHAL.1G367900	0.0922173	0.268372	0.337745	0.303704	0.000254047	0.000978981	0.411725	0.150061	0.371702
PhHAL.1G368000	-0.0442445	0.792742	0.833531	-0.301924	0.0721938	0.13419	-0.737401	0.000576063	0.0082136
PhHAL.1G368100	-0.173786	0.479652	0.5525	-0.58268	0.0170021	0.0396253	-1.14333	0.00213925	0.0215018
PhHAL.1G368200	-0.113145	0.384527	0.459753	0.187159	0.146231	0.239893	0.0302704	0.15012	0.371772
PhHAL.1G368300	-0.645135	2.26911e-07	8.96071e-07	-0.0576406	0.64007	0.738519	-0.0555301	0.98564	0.996187
PhHAL.1G368400	-1.7807	3.51084e-14	2.8103e-13	0.184508	0.417873	0.540374	0.212293	0.893471	0.955987
PhHAL.1G368600	-1.12353	5.52755e-09	2.64762e-08	0.36107	0.0574999	0.111258	0.379527	0.918062	0.967661
PhHAL.1G368800	-0.630258	1.61386e-09	8.201e-09	-0.431474	3.19817e-05	0.000150875	-0.306816	0.193013	0.431518
PhHAL.1G368900	-0.327636	0.00047743	0.00113002	-0.0849383	0.362321	0.485811	-0.0142832	0.405114	0.650575
PhHAL.1G369100	0.30525	0.00143763	0.00312471	0.0849396	0.374606	0.497679	0.174283	0.323248	0.576478
PhHAL.1G369300	0.938167	0.00843782	0.0157178	-1.2722	0.000366328	0.00136271	-2.40979	2.3799e-06	0.000117711
PhHAL.1G369500	0.0532878	0.751262	0.798551	-0.953645	1.55139e-08	1.36101e-07	-0.473532	0.000333934	0.00559421
PhHAL.1G369600	-0.253312	0.500301	0.571915	-0.711805	0.0550906	0.107321	-0.28348	0.15661	0.381032
PhHAL.1G369700	0.773174	0.00022009	0.000552265	-0.361705	0.0832717	0.15104	-0.139003	0.266966	0.517843
PhHAL.1G369800	-0.264076	0.00137525	0.00299898	-0.397263	1.34506e-06	8.40895e-06	-0.319452	0.305123	0.557861
PhHAL.1G369900	0.594795	9.45873e-05	0.000253284	-0.565187	0.000205018	0.000809801	-0.261643	0.0273639	0.124862
PhHAL.1G370400	-0.422273	0.0079813	0.0149484	-0.557156	0.00040829	0.00150029	-0.205947	0.0029562	0.0269269
PhHAL.1G371200	-1.26305	7.69313e-06	2.44886e-05	0.465643	0.093786	0.166785	0.570741	0.69293	0.85432
PhHAL.1G371300	-0.51261	1.29815e-05	3.99678e-05	-0.110188	0.344166	0.467576	-0.0670217	0.681698	0.847228
PhHAL.1G372000	0.945671	0.00203345	0.00427852	-0.583659	0.0565819	0.109716	-0.466578	0.709581	0.863223
PhHAL.1G372100	-0.749953	0.000316453	0.000770946	0.428865	0.0328558	0.0693685	0.502108	0.630227	0.816679
PhHAL.1G372200	5.60233	6.9142e-271	8.48768e-268	-0.413759	0.0041394	0.0116257	-0.060058	0.221795	0.466369
PhHAL.1G372300	-2.03416	3.00923e-05	8.76107e-05	0.931365	0.0395658	0.0813858	0.897867	0.882621	0.951129
PhHAL.1G372500	-0.587191	9.67721e-09	4.52059e-08	-0.150674	0.135276	0.225212	-0.000301193	0.0625936	0.215776
PhHAL.1G372700	0.546213	0.000929908	0.00209126	0.450418	0.00648255	0.017161	0.837877	0.00695373	0.0490664
PhHAL.1G372800	0.23971	0.0569406	0.0877765	0.0393853	0.753512	0.828526	0.0310685	0.939013	0.976593
PhHAL.1G372900	0.494488	0.172263	0.23129	-0.395287	0.274566	0.394111	-1.0479	0.0356882	0.148386
PhHAL.1G373200	1.10096	2.1991e-05	6.53307e-05	3.07065	7.62742e-29	1.06573e-26	3.19042	0.645652	0.826335
PhHAL.1G373400	0.060889	0.51042	0.58151	-0.292113	0.00154348	0.00488782	-0.199384	0.277191	0.529125
PhHAL.1G373600	0.886118	8.98238e-08	3.72787e-07	1.0597	2.51745e-10	3.01288e-09	1.18198	0.441477	0.682261
PhHAL.1G373700	1.56935	1.24075e-13	9.4102e-13	1.82411	2.81614e-17	9.45277e-16	2.11975	0.14923	0.370616
PhHAL.1G373800	0.771861	0.00533712	0.010383	1.2853	4.88244e-06	2.74125e-05	1.56063	0.302683	0.555725
PhHAL.1G374000	0.361645	0.038152	0.0614682	-0.252714	0.146024	0.239646	-0.137624	0.481138	0.715593
PhHAL.1G374100	-0.225406	0.123863	0.1739	-0.648709	9.48239e-06	5.01429e-05	-0.954874	0.0155039	0.0858786
PhHAL.1G374300	-0.256982	0.339441	0.412912	1.06064	9.70729e-05	0.000410506	1.31826	0.307897	0.560488
PhHAL.1G374500	0.318443	0.000889794	0.00200761	-0.610435	1.7454e-10	2.15874e-09	-0.623985	0.888122	0.953589
PhHAL.1G374600	0.977193	0.000499684	0.00117864	1.59115	2.51221e-08	2.12789e-07	1.52705	0.818142	0.918551
PhHAL.1G374700	1.48507	6.61646e-17	6.66533e-16	-0.0228437	0.896818	0.931348	-0.0975649	0.668809	0.839393
PhHAL.1G375000	0.257687	0.237868	0.304847	0.502896	0.0208758	0.0471634	0.00273497	0.00338923	0.0294959
PhHAL.1G375300	1.13327	1.25092e-05	3.85967e-05	0.12027	0.641376	0.73948	-0.490762	0.00426161	0.034847
PhHAL.1G375400	0.0116773	0.901511	0.922609	-0.0407516	0.663887	0.757758	-0.0179281	0.790377	0.90428
PhHAL.1G375600	-0.400545	0.00169236	0.00362068	-0.23605	0.0630029	0.119835	-0.113747	0.300298	0.553753
PhHAL.1G375800	-0.768911	8.08834e-13	5.70633e-12	-0.0447403	0.673933	0.765463	0.099976	0.123448	0.329801
PhHAL.1G376000	0.591739	0.00725876	0.0137087	0.422729	0.0549524	0.107088	0.471665	0.835213	0.92653
PhHAL.1G376100	0.192799	0.207139	0.270632	-0.167307	0.273537	0.392864	0.0492841	0.129813	0.340502
PhHAL.1G376200	-0.613931	5.83299e-08	2.47459e-07	-0.229551	0.0384295	0.0794001	-0.274137	0.614921	0.807061
PhHAL.1G376400	-0.428662	0.00677834	0.0128935	-0.154435	0.326309	0.449103	-0.203914	0.735995	0.876845
PhHAL.1G376500	0.371682	0.00667224	0.0127071	0.72791	1.11065e-07	8.46457e-07	0.562355	0.181911	0.417563
PhHAL.1G376600	0.639142	0.0407585	0.0652272	-0.757468	0.0152852	0.0361785	-0.718765	0.896307	0.957788
PhHAL.1G376800	2.08545	1.50383e-10	8.52401e-10	-0.643752	0.0434234	0.0879523	-1.13561	0.0912038	0.273532
PhHAL.1G377100	-0.251201	0.180404	0.240642	0.37112	0.0462544	0.0927029	0.278633	0.573517	0.781566
PhHAL.1G377200	-1.01995	0.000372262	0.000899058	2.44148	9.21173e-17	2.88366e-15	2.33395	0.654385	0.831244
PhHAL.1G377500	-1.08678	3.38591e-20	4.32963e-19	0.0623219	0.592095	0.697965	0.183874	0.257218	0.506889
PhHAL.1G377600	-0.0157958	0.940934	0.953528	-0.24412	0.249919	0.366102	-0.328194	0.666168	0.837967
PhHAL.1G377700	0.904446	0.0014924	0.00323313	-0.113265	0.690182	0.778721	-0.669885	0.0235715	0.112769
PhHAL.1G377800	-0.19783	0.190295	0.251876	-0.893997	3.33808e-09	3.28681e-08	-0.530455	0.00449369	0.0359412
PhHAL.1G377900	0.225495	0.0737435	0.110445	0.0315504	0.801568	0.864659	-0.0392378	0.545932	0.76208
PhHAL.1G378000	0.548652	0.0294481	0.0486536	0.566346	0.0249086	0.0548398	0.397579	0.477283	0.712237
PhHAL.1G378100	0.0734691	0.50655	0.577944	0.0262793	0.812199	0.871814	0.0525568	0.805874	0.911994
PhHAL.1G378300	-0.336326	0.143348	0.197181	1.13444	7.98604e-07	5.18308e-06	0.966096	0.394854	0.641712
PhHAL.1G378400	0.976623	0.149132	0.204075	0.320574	0.63607	0.735335	-1.38396	0.000508512	0.00756081
PhHAL.1G379600	0.698536	3.9536e-06	1.31247e-05	-0.0386057	0.798617	0.86245	0.061592	0.521554	0.745672
PhHAL.1G379700	0.124993	0.227971	0.293774	-0.196564	0.0572281	0.110782	-0.128564	0.485931	0.718963
PhHAL.1G379800	-0.0421802	0.750851	0.798348	0.0139261	0.91634	0.944795	-0.162571	0.141756	0.359821
PhHAL.1G379900	-0.402077	0.377992	0.453136	0.0673466	0.881034	0.920789	-0.666302	0.0339797	0.143888
PhHAL.1G380000	0.167447	0.39822	0.47385	0.61781	0.00177651	0.00552399	0.479478	0.437869	0.679162
PhHAL.1G380300	0.115897	0.465762	0.539393	0.762601	1.5962e-06	9.87129e-06	0.708968	0.708863	0.862985
PhHAL.1G380400	0.387244	0.00537365	0.0104494	0.839259	2.00258e-09	2.04859e-08	0.82872	0.937412	0.976085
PhHAL.1G380600	-0.311957	0.055174	0.0853714	-0.196589	0.223543	0.335664	-0.0791888	0.418648	0.662597
PhHAL.1G380700	-0.125376	0.508726	0.579849	-1.48335	6.59093e-15	1.60215e-13	-1.19675	0.0800242	0.252934
PhHAL.1G380800	-0.128848	0.117393	0.166092	0.21304	0.0092839	0.0234948	0.304433	0.212256	0.455359
PhHAL.1G380900	1.19997	3.34644e-16	3.16347e-15	0.035734	0.806739	0.868126	-0.0864197	0.383823	0.632699
PhHAL.1G381100	-0.486241	0.110105	0.157126	-0.514038	0.0808473	0.147546	-0.320442	0.374278	0.624814
PhHAL.1G381200	0.756946	2.55668e-06	8.75979e-06	0.309617	0.0543741	0.106263	-0.170548	7.50216e-05	0.00185003
PhHAL.1G381400	1.26731	2.27355e-08	1.01436e-07	-0.877535	9.8631e-05	0.000416377	0.0427788	8.01805e-12	2.41779e-09
PhHAL.1G381600	-0.917442	0.000118918	0.000313406	0.46397	0.049886	0.0987264	0.118741	0.101828	0.293249
PhHAL.1G381800	1.63644	0.00206569	0.00434104	-0.461133	0.381456	0.504246	-1.24116	0.103418	0.296183
PhHAL.1G381900	0.117211	0.540985	0.610424	-1.11463	6.64596e-09	6.21422e-08	-0.782654	0.0525333	0.192443
PhHAL.1G382200	-1.73952	9.6965e-16	8.87821e-15	-0.0747861	0.719029	0.802053	0.177614	0.0821467	0.256669
PhHAL.1G382700	0.583889	0.140941	0.194352	-0.398602	0.313648	0.435619	-1.04461	0.080961	0.254584
PhHAL.1G382800	-0.434902	1.9312e-05	5.7872e-05	-0.887454	1.0468e-18	4.10736e-17	-0.779374	0.194581	0.433725
PhHAL.1G383000	-0.340901	0.00213358	0.00447548	0.00156359	0.98866	0.992761	0.209592	0.0249939	0.11744
PhHAL.1G383100	1.65867	0.0592063	0.0908824	3.0947	0.000330831	0.00124087	0.658305	2.59888e-06	0.000127083
PhHAL.1G383200	0.259854	0.0058211	0.011228	-0.108349	0.249168	0.365189	0.119421	0.00319746	0.0283434
PhHAL.1G383500	-1.30537	0.00125344	0.00275443	0.137396	0.729958	0.810666	-0.995699	5.66665e-06	0.000233698
PhHAL.1G383600	-2.56033	3.00622e-32	7.33876e-31	0.522247	0.0113796	0.0279786	0.519137	0.984263	0.995688
PhHAL.1G383700	-0.755529	9.39904e-05	0.000251764	0.466185	0.0154655	0.0365047	0.273471	0.277825	0.529599
PhHAL.1G383800	-0.0353381	0.865632	0.893714	1.77838	1.52298e-16	4.61622e-15	1.46577	0.0985146	0.287927
PhHAL.1G384000	-4.08115	2.41093e-19	2.90359e-18	0.454772	0.188883	0.293563	0.498808	0.678929	0.845352
PhHAL.1G384200	-0.161102	0.09611	0.139541	-0.293406	0.00229531	0.00690724	-0.262655	0.725804	0.871999
PhHAL.1G384300	-1.30012	2.88142e-11	1.76228e-10	-1.86663	6.87825e-22	3.99357e-20	-1.66729	0.212768	0.456037
PhHAL.1G384400	0.97626	1.96849e-08	8.84458e-08	-1.36452	5.16745e-15	1.2815e-13	-0.906291	0.0022145	0.0221085
PhHAL.1G384500	-1.14381	2.45852e-12	1.66741e-11	0.300759	0.0621259	0.118541	-0.114505	0.000999941	0.0121401
PhHAL.1G384700	-0.293128	0.00160304	0.00345194	-0.380712	3.77415e-05	0.000175216	-0.285167	0.251701	0.501942
PhHAL.1G384800	-0.537785	8.72505e-09	4.10369e-08	0.228916	0.0130769	0.0316223	0.104142	0.0968974	0.285084
PhHAL.1G384900	0.159996	0.651282	0.711023	0.384995	0.273203	0.39245	0.555773	0.584081	0.788811
PhHAL.1G385000	-0.80685	0.000828633	0.00188048	0.285714	0.233139	0.346873	0.0335052	0.252946	0.502965
PhHAL.1G385600	-4.2899	6.45785e-25	1.07647e-23	-0.360725	0.208371	0.317133	-0.45835	0.261634	0.512049
PhHAL.1G385700	-0.794592	3.25582e-13	2.37599e-12	-0.310821	0.00401505	0.0113138	-0.241582	0.499142	0.729032
PhHAL.1G385900	0.632212	0.00349503	0.00704746	0.137611	0.524718	0.639633	-0.394309	0.0027305	0.025562
PhHAL.1G386800	0.11679	0.316398	0.38854	-1.35085	1.18601e-30	2.16839e-28	-1.05715	0.00208906	0.0211835
PhHAL.1G386900	-0.365909	0.0582724	0.089609	-2.1646	5.32594e-28	6.40081e-26	-1.71191	0.00384495	0.0324737
PhHAL.1G387100	-2.43217	2.7875e-09	1.37582e-08	-1.235	0.0011331	0.00372176	-1.51755	0.202243	0.442935
PhHAL.1G387200	0.308103	0.0540706	0.0839134	-1.33747	1.12982e-16	3.47976e-15	-1.32754	0.949051	0.982321
PhHAL.1G388100	-0.63986	0.0004484	0.0010668	0.443314	0.0134601	0.0324076	0.033627	0.001595	0.0172638
PhHAL.1G388300	-0.387946	0.000510565	0.00120233	-0.147045	0.178579	0.281023	-0.166694	0.827438	0.923204
PhHAL.1G388400	0.689727	0.0356716	0.0578297	-0.0140354	0.965819	0.97817	-0.503464	0.0954001	0.281887
PhHAL.1G388700	1.2101	0.000126631	0.00033246	0.924638	0.00362774	0.0103617	0.585187	0.292929	0.545903
PhHAL.1G388800	0.108118	0.311501	0.383266	-0.102839	0.334905	0.45778	0.0454575	0.131681	0.343594
PhHAL.1G388900	1.0287	2.81363e-08	1.24051e-07	1.05908	1.43414e-08	1.26916e-07	1.15213	0.604066	0.80076
PhHAL.1G389000	-0.257556	0.0215678	0.0367577	0.522058	3.13157e-06	1.825e-05	0.546803	0.812047	0.914915
PhHAL.1G389200	-4.3056	2.18858e-25	3.7613e-24	-0.166293	0.554897	0.66722	-0.359782	0.008043	0.0543678
PhHAL.1G389400	2.12179	2.80036e-21	3.83177e-20	-2.24336	2.02515e-23	1.39217e-21	-1.52342	0.000550621	0.00798656
PhHAL.1G389500	0.0831604	0.627656	0.689959	-2.40851	3.23777e-43	1.91877e-40	-2.2473	0.299149	0.552522
PhHAL.1G389600	0.42049	0.0118356	0.0213527	-0.860397	2.53221e-07	1.80127e-06	-0.628217	0.127367	0.33646
PhHAL.1G389800	-0.662345	2.09699e-06	7.29828e-06	-0.243042	0.0732981	0.135831	0.0305638	0.00418688	0.034482
PhHAL.1G390100	0.264244	0.0332283	0.0542371	-0.702563	1.59455e-08	1.39745e-07	-1.02641	0.00124221	0.0143296
PhHAL.1G390200	-0.144734	0.597611	0.66342	-1.32753	1.43545e-06	8.93178e-06	-0.993704	0.184105	0.42007
PhHAL.1G390300	-0.0689023	0.677927	0.734467	-0.116678	0.478219	0.597765	-0.380463	0.0574515	0.204024
PhHAL.1G390400	-0.811574	1.26045e-17	1.34463e-16	0.131934	0.160433	0.257851	-0.0376285	0.0315234	0.137032
PhHAL.1G390600	0.684554	0.0674399	0.101955	0.524002	0.162073	0.259977	0.351169	0.632371	0.817786
PhHAL.1G390800	1.84158	3.28397e-13	2.3945e-12	0.500968	0.0471112	0.0942115	0.599295	0.738362	0.878198
PhHAL.1G390900	-0.438821	0.000398925	0.000957912	-0.766845	5.81466e-10	6.53569e-09	-0.856635	0.444675	0.684556
PhHAL.1G391000	-0.981674	1.32627e-07	5.37575e-07	-0.458982	0.00946336	0.0238927	-0.507105	0.697632	0.85722
PhHAL.1G391200	-1.20541	2.01764e-12	1.37983e-11	0.148933	0.370716	0.49335	0.235994	0.499909	0.729719
PhHAL.1G391400	0.671541	0.022762	0.0385711	0.124069	0.673461	0.765122	0.354956	0.427547	0.67099
PhHAL.1G391500	-0.35752	0.38333	0.458567	0.897437	0.0270081	0.0587797	1.52371	0.059844	0.209701
PhHAL.1G391900	0.156314	0.340868	0.414414	0.773974	2.85763e-06	1.68016e-05	0.447955	0.0226341	0.109773
PhHAL.1G392100	-0.390742	0.304223	0.375737	-0.433997	0.251269	0.367672	0.40163	0.00644545	0.0463533
PhHAL.1G392200	0.282258	0.0232209	0.0392828	-0.0753802	0.543351	0.656683	-0.236997	0.149347	0.370843
PhHAL.1G392300	-1.89058	7.36308e-11	4.32326e-10	1.62237	1.82442e-08	1.58516e-07	0.707174	2.80701e-07	2.09018e-05
PhHAL.1G392600	0.635989	0.0529291	0.0823799	0.849131	0.0101924	0.0254639	0.742402	0.736437	0.877012
PhHAL.1G392900	-0.381903	0.0462088	0.0729241	1.29141	2.59081e-11	3.63474e-10	1.55735	0.118106	0.320802
PhHAL.1G393100	-0.214392	0.0941078	0.137039	-0.0757442	0.550493	0.663432	-0.251791	0.0987089	0.288147
PhHAL.1G393200	-0.663268	0.000670001	0.001546	-0.0855225	0.658366	0.753609	-0.00575662	0.657193	0.832768
PhHAL.1G393300	-0.343365	0.0297451	0.0490886	-0.974646	7.46714e-10	8.23686e-09	-0.969187	0.971492	0.990392
PhHAL.1G393500	-0.190139	0.43307	0.508003	-1.51212	4.60336e-10	5.2672e-09	-1.47373	0.85101	0.93536
PhHAL.1G393600	0.988871	1.0002e-09	5.19948e-09	0.58819	0.000281878	0.00107461	0.68237	0.548721	0.764421
PhHAL.1G393700	-0.357561	9.95246e-07	3.60774e-06	0.162432	0.0257509	0.0564412	0.163296	0.989896	0.998249
PhHAL.1G393800	0.13877	0.593544	0.65951	-0.030373	0.906845	0.938349	-0.33872	0.188818	0.426802
PhHAL.1G393900	-0.722509	2.32032e-06	8.01388e-06	-0.149459	0.316381	0.438388	-0.0874752	0.611405	0.805237
PhHAL.1G394000	0.22349	0.427135	0.502205	-0.118547	0.673184	0.764934	-0.566886	0.0772845	0.246949
PhHAL.1G394200	1.08175	3.82785e-05	0.000109513	0.13459	0.607871	0.711358	-0.219734	0.156139	0.380533
PhHAL.1G394400	-0.935155	0.00133764	0.00292515	0.852143	0.00302331	0.00881102	0.324769	0.0119884	0.0715722
PhHAL.1G394500	-1.16815	0.0416114	0.0664253	-1.08872	0.0550756	0.107304	-1.18099	0.864794	0.942315
PhHAL.1G395000	0.665053	0.135346	0.187857	-0.864217	0.0526442	0.103352	-1.53909	0.0832917	0.258601
PhHAL.1G395100	0.199527	0.618542	0.682215	-1.97713	1.24908e-06	7.85459e-06	-1.75552	0.554413	0.76855
PhHAL.1G395200	0.391276	0.00458294	0.00903031	0.301787	0.0283698	0.0611748	0.590175	0.0170985	0.0910666
PhHAL.1G395300	-0.303307	0.000239979	0.000597981	0.207012	0.0117812	0.0288422	0.0235509	0.00476866	0.0375464
PhHAL.1G395400	1.61484	0.054959	0.0850902	-2.21811	0.00831224	0.0212961	-4.49794	0.000339709	0.0056657
PhHAL.1G395500	-0.128571	0.601581	0.66706	-0.3485	0.151083	0.246249	-0.0920615	0.20266	0.443271
PhHAL.1G395600	-0.549726	0.00167119	0.00358073	0.12753	0.463623	0.583852	0.32885	0.211645	0.454777
PhHAL.1G395900	-1.52883	0.0124333	0.0223209	0.101943	0.863538	0.908136	-0.194597	0.524735	0.747813
PhHAL.1G396100	-0.349931	0.408863	0.484134	0.780047	0.0664909	0.125256	0.930444	0.701525	0.858876
PhHAL.1G396900	0.59686	0.0406922	0.0651334	-1.69681	9.26921e-09	8.44649e-08	-1.55434	0.608062	0.802723
PhHAL.1G397000	0.176158	0.310688	0.382567	-0.236277	0.171322	0.271543	-0.0796493	0.314628	0.568103
PhHAL.1G397100	-2.52666	1.20285e-21	1.67931e-20	0.270167	0.282252	0.402153	0.298513	0.892831	0.955732
PhHAL.1G397200	-0.935056	4.7836e-31	1.08458e-29	0.0156537	0.844085	0.894666	-0.0619485	0.265471	0.5164
PhHAL.1G397300	-0.380975	0.000707846	0.00162756	0.238832	0.0304915	0.0650238	0.184736	0.545351	0.762039
PhHAL.1G397600	0.283494	0.108069	0.154554	1.19665	2.54352e-11	3.57132e-10	1.10558	0.589025	0.791682
PhHAL.1G397700	1.60111	1.40482e-12	9.73909e-12	-0.0162147	0.942255	0.962343	0.0501426	0.769495	0.893591
PhHAL.1G397900	-0.127404	0.718044	0.770307	-1.141	0.00115718	0.00379167	-1.99909	0.00271563	0.0254818
PhHAL.1G398000	-0.556647	6.15351e-06	1.98264e-05	0.275173	0.0249177	0.0548527	0.107616	0.135847	0.350802
PhHAL.1G398200	0.15643	0.560404	0.628382	0.334261	0.209366	0.318337	0.300405	0.869688	0.944714
PhHAL.1G398300	-0.949769	1.65173e-13	1.23959e-12	-0.0853111	0.502496	0.620394	-0.363307	0.00642128	0.0462763
PhHAL.1G398400	-0.138416	0.0259427	0.0434087	0.397336	1.4955e-10	1.8665e-09	0.311408	0.119918	0.324131
PhHAL.1G398500	1.08868	4.52146e-05	0.00012757	0.800532	0.00280026	0.00822794	0.357735	0.0738207	0.239809
PhHAL.1G398600	1.20524	0.00144379	0.00313653	1.601	3.61449e-05	0.000168663	2.59458	0.0265805	0.122484
PhHAL.1G398700	2.5535	2.68588e-12	1.81659e-11	0.898031	0.0134716	0.0324261	1.09701	0.711132	0.863934
PhHAL.1G398800	0.134043	0.365161	0.440119	-0.285437	0.0537688	0.105247	0.12659	0.000699095	0.00954412
PhHAL.1G398900	0.723772	0.0388321	0.0624759	0.30138	0.389493	0.511995	0.252813	0.888885	0.95393
PhHAL.1G399100	-0.0593167	0.814249	0.851716	0.335141	0.180575	0.283593	0.2778	0.786979	0.902227
PhHAL.1G399200	0.603439	1.59277e-09	8.10341e-09	-0.466518	3.02216e-06	1.76783e-05	-0.491792	0.794205	0.906574
PhHAL.1G399300	-0.587747	1.54126e-06	5.4705e-06	-0.196625	0.105342	0.183566	-0.00500412	0.0751025	0.242728
PhHAL.1G399400	0.401351	0.00391826	0.00781106	-0.676674	1.12169e-06	7.07687e-06	-0.421674	0.0356893	0.148386
PhHAL.1G399500	2.50011	6.21177e-12	4.04683e-11	-1.38239	0.000143849	0.000586941	-2.92199	0.000355495	0.00584712
PhHAL.1G399600	0.509237	0.00653352	0.0124595	0.299265	0.110377	0.19082	-0.270192	3.51771e-05	0.000987115
PhHAL.1G399700	-1.84284	2.47988e-06	8.51873e-06	1.71114	8.02227e-06	4.30443e-05	1.3753	0.220783	0.46545
PhHAL.1G400000	1.53063	2.9661e-07	1.15251e-06	0.431516	0.149294	0.243947	-0.396575	0.00241889	0.0235024
PhHAL.1G400200	0.199695	0.234164	0.300644	0.0668026	0.689489	0.778166	0.103197	0.816868	0.917848
PhHAL.1G400400	0.108508	0.581996	0.64865	-0.886473	7.14303e-06	3.87012e-05	-1.03484	0.421634	0.665416
PhHAL.1G400700	0.611841	6.75837e-07	2.50698e-06	-0.381483	0.00192584	0.00592295	-0.533629	0.185437	0.422157
PhHAL.1G401000	2.41643	2.9324e-05	8.55187e-05	0.0468406	0.934603	0.957387	-1.23118	0.00368425	0.03138
PhHAL.1G401300	-0.0119248	0.948023	0.959118	0.871735	2.29508e-06	1.37289e-05	0.594379	0.0928606	0.277002
PhHAL.1G401400	0.55608	0.000153189	0.000395837	-0.510558	0.000503379	0.00180155	-0.105695	0.000839637	0.0107266
PhHAL.1G401500	-0.470999	0.000403384	0.000968099	-0.855052	1.25815e-10	1.58872e-09	-0.57124	0.0130408	0.076059
PhHAL.1G401600	-0.844516	0.0301174	0.0496496	2.32387	5.09422e-09	4.88012e-08	1.38693	0.00136536	0.0153455
PhHAL.1G401700	-1.02684	5.97266e-07	2.23047e-06	0.532978	0.00725196	0.0189094	0.558896	0.858844	0.939599
PhHAL.1G401800	-0.365747	3.9318e-05	0.000112246	0.236166	0.00734499	0.0191143	0.242929	0.939019	0.976593
PhHAL.1G401900	-1.15994	0.00243243	0.00504937	0.211572	0.570824	0.680553	1.26908	2.28061e-06	0.000114953
PhHAL.1G402200	0.167607	0.255131	0.323569	-0.104624	0.477536	0.597258	-0.284596	0.189254	0.427451
PhHAL.1G402400	0.00881696	0.936237	0.950014	-0.108568	0.322832	0.445316	-0.0594233	0.630118	0.816654
PhHAL.1G402800	0.163681	0.355215	0.429487	-1.14335	1.14905e-10	1.46278e-09	-1.37003	0.157046	0.381744
PhHAL.1G403000	-0.266216	0.0150535	0.0265888	0.146571	0.176579	0.278428	0.0527797	0.32458	0.577573
PhHAL.1G403200	0.0283599	0.820171	0.85598	-0.611662	9.58749e-07	6.15275e-06	-0.87365	0.0153357	0.0854641
PhHAL.1G403500	-0.992486	2.37778e-07	9.34902e-07	0.287783	0.117161	0.200451	0.241661	0.712573	0.864707
PhHAL.1G403600	-0.0347708	0.741481	0.790479	0.023152	0.825399	0.881166	-0.015608	0.690086	0.85233
PhHAL.1G403700	1.2061	0.000120754	0.00031805	-0.593699	0.0580571	0.112084	-1.60022	3.50718e-06	0.000159475
PhHAL.1G404800	-0.267122	0.167758	0.225947	-0.116745	0.542407	0.655957	-0.0563726	0.722276	0.86995
PhHAL.1G404900	-0.461526	0.00569242	0.011007	-1.09349	3.90316e-11	5.31114e-10	-1.16964	0.599227	0.798076
PhHAL.1G405000	-0.626777	0.000233499	0.000583018	-1.34892	1.26627e-15	3.44882e-14	-1.42962	0.561699	0.774531
PhHAL.1G405200	0.357693	0.0055018	0.0106732	0.0337887	0.792891	0.858154	-0.00227073	0.769241	0.893536
PhHAL.1G405400	0.485609	0.522685	0.593163	2.13841	0.00655479	0.0173201	1.6655	0.50286	0.73185
PhHAL.1G405600	1.45644	7.34984e-37	2.12293e-35	-0.108637	0.340906	0.464101	0.137971	0.0221481	0.108179
PhHAL.1G405700	0.394604	0.062371	0.09523	-0.130273	0.53811	0.652183	0.215408	0.0754539	0.243402
PhHAL.1G405800	-1.59215	3.57434e-05	0.000102861	0.47463	0.207263	0.315922	0.260222	0.504197	0.733176
PhHAL.1G406100	-0.832912	0.000169059	0.000432745	-0.0736	0.737044	0.816215	0.026868	0.632161	0.817637
PhHAL.1G406300	-2.41347	9.17704e-11	5.31928e-10	-1.40138	2.46386e-05	0.000119312	-1.63509	0.159445	0.385666
PhHAL.1G406400	-1.28615	0.000203257	0.000512798	-0.151934	0.655826	0.751861	-0.794367	0.0180803	0.0942852
PhHAL.1G406500	0.111545	0.498736	0.570278	0.461894	0.00488222	0.0134507	0.192439	0.0550803	0.198194
PhHAL.1G406800	1.32453	3.14181e-06	1.06164e-05	0.606551	0.0336604	0.070763	0.898241	0.358497	0.609722
PhHAL.1G407100	1.52536	2.59461e-07	1.01389e-06	-0.337892	0.254311	0.371371	0.345212	0.0282243	0.127423
PhHAL.1G407600	-0.277386	0.581306	0.648049	1.82129	0.000412191	0.00151269	2.47616	0.151757	0.374501
PhHAL.1G407700	1.08744	3.15122e-26	5.64723e-25	0.0126452	0.901579	0.935013	-0.113051	0.201522	0.442201
PhHAL.1G407800	0.14352	0.440731	0.515511	1.00748	6.994e-08	5.51371e-07	0.574573	0.00257779	0.0246836
PhHAL.1G408000	-0.0837614	0.507316	0.578511	-0.905836	8.89184e-13	1.60148e-11	-0.62186	0.00972196	0.0619352
PhHAL.1G408200	-0.770496	0.010782	0.0195981	-0.237664	0.425301	0.54783	-0.713888	0.0382843	0.155894
PhHAL.1G408400	-1.90044	1.04548e-11	6.70687e-11	-1.8127	4.47985e-11	6.05273e-10	-0.943425	1.71764e-05	0.000563405
PhHAL.1G408500	1.61355	0.000104168	0.000276912	-0.568264	0.170386	0.270309	-1.13075	0.180557	0.415516
PhHAL.1G408600	-1.91812	0.000154193	0.000398192	-0.730194	0.125567	0.212	-0.54115	0.527709	0.749831
PhHAL.1G408900	1.32096	2.76625e-06	9.42894e-06	-0.962946	0.000701826	0.00242639	-0.519517	0.149154	0.370525
PhHAL.1G409000	0.146229	0.359982	0.434639	0.148757	0.348729	0.471948	0.0220341	0.380319	0.629388
PhHAL.1G409100	1.93922	5.70484e-27	1.06222e-25	-0.630988	0.000454026	0.00164653	-0.0932947	0.00465082	0.036838
PhHAL.1G409200	-0.0610094	0.763894	0.809589	0.269486	0.184455	0.288239	-0.261119	0.000949739	0.0116874
PhHAL.1G409300	-1.10722	1.00269e-07	4.13342e-07	0.413833	0.0434127	0.0879513	0.568569	0.38279	0.631845
PhHAL.1G409400	-1.23091	5.58062e-05	0.000155091	0.444532	0.142799	0.235432	-0.577672	5.98113e-08	5.77549e-06
PhHAL.1G409700	0.348428	0.0259063	0.0433563	-0.222983	0.152482	0.24797	0.0949895	0.018457	0.0958244
PhHAL.1G410000	-0.181799	0.0454316	0.0718428	0.461901	3.18833e-07	2.22833e-06	0.270417	0.00936372	0.0603463
PhHAL.1G410100	0.145315	0.344881	0.418671	-0.287683	0.059835	0.114906	-0.164288	0.368045	0.618736
PhHAL.1G410200	-1.05346	6.22574e-12	4.0544e-11	0.202022	0.179158	0.281744	0.121836	0.526708	0.749713
PhHAL.1G410400	-0.6255	1.3429e-09	6.87287e-09	0.0842936	0.410797	0.533431	-0.0384603	0.183654	0.41971
PhHAL.1G410600	-0.147885	0.342736	0.416479	-0.0172867	0.911487	0.941282	0.042343	0.683555	0.848349
PhHAL.1G410700	2.62512	2.78956e-18	3.10702e-17	1.31228	1.38597e-05	7.09331e-05	0.437903	0.0269904	0.123644
PhHAL.1G410800	2.30913	6.06035e-07	2.26027e-06	2.26308	1.41937e-06	8.84138e-06	1.36996	0.0415938	0.16436
PhHAL.1G410900	0.169739	0.330724	0.403594	-0.462195	0.00807638	0.0207661	-0.146915	0.0472803	0.179581
PhHAL.1G411000	0.172543	0.153188	0.209059	0.72188	2.22641e-09	2.25475e-08	0.493053	0.02644	0.121902
PhHAL.1G411100	-0.043472	0.797579	0.83749	0.561652	0.000970014	0.00324332	0.575686	0.931426	0.973665
PhHAL.1G411200	-0.591267	0.00284867	0.00584424	0.75369	0.000143503	0.000585667	0.463704	0.0986819	0.288117
PhHAL.1G411400	0.732338	7.14818e-08	2.99704e-07	0.8719	1.85768e-10	2.27718e-09	0.85074	0.892899	0.955732
PhHAL.1G411800	-0.37327	0.00296004	0.00605755	-0.346305	0.0055934	0.0151169	-0.402327	0.630289	0.816691
PhHAL.1G411900	6.38037	1.87752e-24	3.01843e-23	1.31845	0.0122351	0.0298131	0.398534	0.666324	0.837967
PhHAL.1G412300	0.385973	0.00165123	0.00354415	-0.169952	0.164927	0.263693	-0.302233	0.241998	0.490411
PhHAL.1G412400	-0.516357	0.0827046	0.122184	0.374182	0.204696	0.312905	0.0787522	0.237452	0.484598
PhHAL.1G412500	-0.555817	0.000841926	0.00190838	-0.778956	2.09535e-06	1.26575e-05	-0.97468	0.153083	0.376798
PhHAL.1G412600	2.23068	0.000112342	0.000297216	0.14639	0.79733	0.861602	0.273554	0.834156	0.926053
PhHAL.1G412700	-0.888186	0.00969284	0.0178086	-1.35534	7.47507e-05	0.000325314	-1.75979	0.177933	0.412044
PhHAL.1G412800	-0.456917	0.0256022	0.0429225	0.256833	0.2039	0.311847	0.450955	0.252158	0.502153
PhHAL.1G412900	-0.306142	0.000309092	0.000754231	0.0059634	0.943617	0.962891	0.0153909	0.90377	0.960846
PhHAL.1G413000	-0.26327	0.0138356	0.0246352	0.0792141	0.454314	0.575587	0.189233	0.223056	0.468119
PhHAL.1G413100	0.126542	0.747234	0.795267	0.224799	0.565444	0.676015	-0.479698	0.0345488	0.145463
PhHAL.1G413300	-0.552618	6.3887e-05	0.000175927	-0.293774	0.0318638	0.0675064	-0.280671	0.915271	0.966405
PhHAL.1G413700	0.101873	0.339125	0.412586	0.0175789	0.868749	0.912333	0.051018	0.744128	0.880435
PhHAL.1G413800	0.147806	0.408599	0.483921	-0.718271	6.01983e-05	0.000267607	-0.895291	0.289249	0.541629
PhHAL.1G413900	-0.482056	0.103843	0.149268	0.946371	0.00126376	0.00409654	0.754725	0.427961	0.671286
PhHAL.1G414000	-0.671175	1.28362e-05	3.95415e-05	0.520309	0.0006472	0.00225477	0.875492	0.00233108	0.0229476
PhHAL.1G414100	-0.387582	4.31685e-05	0.000122405	0.193585	0.0406167	0.0831592	0.0792021	0.191926	0.430486
PhHAL.1G414300	-0.0197036	0.958739	0.967521	0.380491	0.316144	0.438165	0.144497	0.491873	0.723828
PhHAL.1G414600	-0.259713	0.238529	0.305547	-0.399953	0.0671153	0.12628	-0.0716804	0.0755741	0.243617
PhHAL.1G414800	0.913935	9.08549e-06	2.85872e-05	-0.57465	0.00510655	0.0139836	-0.14814	0.020495	0.102374
PhHAL.1G414900	-0.0200098	0.806336	0.844878	-0.270473	0.000893822	0.00301319	-0.298907	0.713969	0.865057
PhHAL.1G415200	-0.00745617	0.944921	0.956835	0.108233	0.316064	0.43809	-0.0177464	0.211438	0.454615
PhHAL.1G415300	-0.102245	0.123364	0.173341	-0.10876	0.0988445	0.174212	-0.160372	0.382902	0.631968
PhHAL.1G415400	0.00702751	0.965686	0.972875	-0.126635	0.434603	0.556772	0.0270511	0.284394	0.536585
PhHAL.1G415500	-0.385262	0.00338079	0.00683877	0.556062	2.16109e-05	0.000105753	0.557069	0.995116	0.999769
PhHAL.1G415600	-0.182952	0.0790023	0.117329	0.484168	3.33024e-06	1.92965e-05	0.402907	0.398558	0.645469
PhHAL.1G416200	0.400856	0.103741	0.149134	-0.125921	0.607878	0.711358	0.195715	0.154795	0.378682
PhHAL.1G416300	1.26001	1.92599e-05	5.77462e-05	0.588703	0.0467576	0.0935806	0.0245058	0.0552108	0.198404
PhHAL.1G416400	-0.0329793	0.89908	0.921108	-0.0471811	0.855815	0.902478	-0.53009	0.0316836	0.137416
PhHAL.1G416700	0.108454	0.232646	0.298958	-0.171529	0.0578391	0.111751	-0.240821	0.402306	0.648489
PhHAL.1G416900	3.88034	1.71775e-24	2.76934e-23	2.11731	2.34519e-08	1.99922e-07	1.05341	0.0114972	0.0692168
PhHAL.1G417000	-2.15281	2.12333e-21	2.92167e-20	0.193706	0.365305	0.488418	-0.0723263	0.0532423	0.194094
PhHAL.1G417100	0.71415	2.91748e-05	8.5127e-05	0.335338	0.0497638	0.0985073	-0.286703	3.6447e-09	4.78207e-07
PhHAL.1G417300	0.417477	0.00974079	0.0178852	-1.84509	1.63659e-29	2.67871e-27	-1.54553	0.0412448	0.163382
PhHAL.1G417400	-0.755258	0.0611775	0.0936203	-0.865692	0.0293558	0.062985	-1.87164	0.000118712	0.00256013
PhHAL.1G417500	0.485937	0.0111764	0.0202335	0.266096	0.165266	0.263989	0.892886	1.3611e-05	0.000464178
PhHAL.1G417800	0.35264	0.00332276	0.00673567	-0.178675	0.136113	0.226385	-0.383339	0.0516026	0.19025
PhHAL.1G417900	0.450522	3.19991e-05	9.27693e-05	0.339861	0.0016992	0.00531245	0.112691	0.0148437	0.0835993
PhHAL.1G418000	0.307516	0.0473792	0.0746342	-0.24501	0.113372	0.195055	-0.0997234	0.317641	0.57091
PhHAL.1G418200	0.527384	0.00604084	0.0116101	0.525288	0.00644483	0.0170807	0.353356	0.342433	0.595121
PhHAL.1G418400	-0.615447	7.11961e-06	2.27346e-05	0.286218	0.0337389	0.070912	0.470859	0.0865063	0.264976
PhHAL.1G418500	-1.72186	0.00581237	0.0112124	-0.0370816	0.952047	0.968729	-1.14745	0.0129539	0.0756806
PhHAL.1G418600	-0.666855	1.19293e-05	3.69068e-05	-0.234806	0.117055	0.200349	-0.408069	0.151559	0.374173
PhHAL.1G418800	-0.868135	0.00189782	0.00401971	-0.244569	0.366127	0.489214	-0.677096	0.024247	0.115254
PhHAL.1G418900	2.04361	2.82919e-49	1.24673e-47	0.737022	7.1363e-08	5.61559e-07	0.515008	0.0875494	0.266998
PhHAL.1G419000	-0.220888	0.0137572	0.0245083	0.126797	0.15619	0.252484	-0.0104666	0.0843197	0.260429
PhHAL.1G419100	-0.2798	0.0356231	0.0577619	-0.186275	0.15626	0.252561	-0.253243	0.549877	0.764915
PhHAL.1G419200	0.578441	7.1182e-11	4.18377e-10	0.480445	6.1539e-08	4.90543e-07	0.336296	0.074236	0.240794
PhHAL.1G419300	0.388803	0.150591	0.205826	0.463746	0.0868258	0.156381	0.64766	0.500552	0.730161
PhHAL.1G419400	0.847291	0.00061421	0.00142801	0.796538	0.00136377	0.00438582	1.01821	0.350006	0.602253
PhHAL.1G419500	0.927511	6.47672e-27	1.19945e-25	0.240769	0.0052636	0.0143497	0.233745	0.93704	0.975983
PhHAL.1G419600	0.476662	0.0901602	0.131894	-0.524331	0.0619368	0.118219	-0.0046445	0.0432866	0.168825
PhHAL.1G419700	0.514353	8.00946e-06	2.54155e-05	-0.0380749	0.740771	0.8189	-0.00466653	0.763116	0.890241
PhHAL.1G419800	0.998074	1.71255e-06	6.03608e-06	1.2223	7.1234e-09	6.62819e-08	1.62594	0.0583096	0.206182
PhHAL.1G420000	0.1523	0.409352	0.48458	0.825614	7.68695e-06	4.13872e-05	0.80744	0.914856	0.966405
PhHAL.1G420100	0.511833	3.96824e-05	0.000113192	-0.360047	0.00381892	0.0108283	-0.445587	0.473213	0.708871
PhHAL.1G420500	1.52967	0.000715607	0.00164396	0.364267	0.415928	0.538466	0.13244	0.588549	0.791586
PhHAL.1G420600	0.44733	0.273367	0.343	1.61007	0.000105423	0.000442875	1.31805	0.447971	0.687906
PhHAL.1G420800	0.415677	6.91808e-05	0.000189443	0.458574	1.1969e-05	6.21075e-05	0.437481	0.833897	0.926053
PhHAL.1G420900	0.288192	0.122731	0.172677	0.26688	0.152917	0.24849	0.480166	0.224761	0.470174
PhHAL.1G421000	0.143569	0.615782	0.679844	1.22698	2.0948e-05	0.000102714	1.73648	0.0447921	0.172707
PhHAL.1G421300	-1.50617	1.79953e-05	5.42479e-05	-1.06511	0.00138231	0.00443463	-0.908997	0.463694	0.700114
PhHAL.1G421700	-0.317267	0.140182	0.19343	-0.51903	0.0144665	0.0344829	-0.344396	0.336346	0.588828
PhHAL.1G421900	0.302248	0.0792225	0.117616	-0.462285	0.00684634	0.0179828	-0.615368	0.322807	0.576221
PhHAL.1G422200	-0.77	0.0639798	0.0973577	-1.13271	0.00531888	0.0144751	-1.38322	0.415632	0.660004
PhHAL.1G422400	-0.0648556	0.672919	0.730054	0.101111	0.506973	0.624441	-0.194178	0.0160938	0.0880394
PhHAL.1G422600	0.611989	0.000567474	0.00132562	0.120663	0.49668	0.615115	0.355458	0.162172	0.390067
PhHAL.1G422700	0.63991	0.00161464	0.00347515	-0.49178	0.0153117	0.0362207	-0.286301	0.296463	0.549911
PhHAL.1G422800	-0.743461	0.00138483	0.00301682	-0.359013	0.116601	0.199691	-0.786774	0.0174734	0.092053
PhHAL.1G422900	1.17319	6.28919e-07	2.34054e-06	-0.71405	0.00243236	0.00726747	-0.935793	0.354723	0.606017
PhHAL.1G423000	0.531582	6.37541e-05	0.000175618	-0.125362	0.344624	0.467976	0.044591	0.16819	0.398419
PhHAL.1G423100	-0.473987	0.0622372	0.0950449	0.0430909	0.861185	0.90666	0.0463071	0.984066	0.995688
PhHAL.1G423200	-1.24562	0.000310402	0.000757106	0.426419	0.198103	0.304825	0.44697	0.934782	0.975415
PhHAL.1G423300	0.207209	0.0583925	0.0897776	0.160463	0.143015	0.235697	0.175173	0.88949	0.95402
PhHAL.1G423600	0.8563	3.38655e-14	2.71715e-13	0.646439	1.15345e-08	1.03461e-07	0.665143	0.866031	0.942647
PhHAL.1G423700	1.07966	7.13627e-13	5.05957e-12	0.62948	2.8335e-05	0.000135669	0.593574	0.803836	0.911305
PhHAL.1G423800	-0.1944	0.0980708	0.142052	0.208528	0.0755781	0.139455	0.254347	0.680746	0.846524
PhHAL.1G423900	-0.249413	0.209414	0.27323	0.112515	0.568414	0.678528	-0.0153719	0.469732	0.705871
PhHAL.1G424000	0.290916	0.0247794	0.04171	0.568462	1.21981e-05	6.31818e-05	0.846802	0.0134907	0.0781
PhHAL.1G424200	-0.00327803	0.978053	0.98234	0.202054	0.0876179	0.157576	0.146688	0.603893	0.800631
PhHAL.1G424300	-0.307469	0.0445598	0.0706136	-0.165219	0.27564	0.395159	-0.00742402	0.239445	0.487313
PhHAL.1G424400	-2.45211	2.57687e-16	2.47133e-15	-3.07454	7.51529e-25	6.09235e-23	-2.20409	1.57348e-06	8.50473e-05
PhHAL.1G424500	1.22089	8.00316e-08	3.34003e-07	0.494146	0.0292399	0.0627844	0.276276	0.307132	0.559533
PhHAL.1G424900	6.57333	1.1311e-47	4.67285e-46	-0.303119	0.363095	0.486351	0.398532	0.498481	0.728281
PhHAL.1G425000	0.353462	0.0154252	0.0271756	0.991751	1.50337e-11	2.21017e-10	1.00257	0.934902	0.975421
PhHAL.1G425100	-0.602486	0.00637715	0.0122006	0.268473	0.222084	0.333776	0.0806027	0.356873	0.608162
PhHAL.1G425200	-0.546547	0.00533513	0.0103803	0.479518	0.0143802	0.0343199	0.437591	0.821872	0.919659
PhHAL.1G425300	0.509715	5.01129e-07	1.88927e-06	-0.0352671	0.727796	0.809247	0.0582098	0.33614	0.588647
PhHAL.1G425400	0.105628	0.11599	0.164282	0.000280856	0.996648	0.997984	-0.123512	0.0342853	0.144684
PhHAL.1G425700	-1.3691	1.13432e-10	6.52206e-10	0.431041	0.0395392	0.0813408	-0.281072	8.06771e-08	7.57748e-06
PhHAL.1G425900	0.480605	5.27071e-05	0.000147241	0.0857632	0.47022	0.590523	-0.174281	0.0109722	0.0670421
PhHAL.1G426200	0.747085	1.6835e-20	2.19186e-19	-0.0318393	0.692224	0.780512	-0.138665	0.165359	0.394859
PhHAL.1G426300	0.514671	0.000731519	0.00167647	-0.15931	0.295039	0.41613	0.241955	0.00153924	0.0168192
PhHAL.1G426400	-0.583336	0.00520468	0.0101415	0.0385771	0.851977	0.899888	-0.131797	0.346649	0.599116
PhHAL.1G426500	-0.242347	0.0131424	0.023508	0.110348	0.257067	0.374612	-0.0399954	0.0820102	0.256443
PhHAL.1G426700	-0.434082	9.25761e-13	6.49393e-12	-0.0328049	0.586766	0.694023	-0.00189933	0.580286	0.786156
PhHAL.1G427000	0.180217	0.174954	0.234372	0.12419	0.349733	0.473008	-0.131465	0.0268066	0.12313
PhHAL.1G427100	0.412972	0.00118537	0.00261713	-0.0805029	0.52691	0.641731	-0.0993866	0.875379	0.946945
PhHAL.1G427200	-0.340948	0.0268996	0.0448613	-0.302365	0.0485707	0.0965236	-0.461584	0.252631	0.502688
PhHAL.1G427300	-0.0800372	0.434947	0.509856	-0.093054	0.362892	0.486137	0.0157986	0.254268	0.504195
PhHAL.1G427400	-0.639552	0.00272625	0.00561253	0.384134	0.0650843	0.12316	0.547656	0.316253	0.569368
PhHAL.1G427500	-0.751466	0.0381025	0.0613942	-1.07166	0.00222118	0.00670764	-0.819347	0.297412	0.550849
PhHAL.1G427700	-0.829307	3.18572e-09	1.56383e-08	0.463252	0.000727149	0.00250437	0.4534	0.919716	0.968573
PhHAL.1G427800	-0.618588	0.223648	0.288907	0.86102	0.0894769	0.160349	0.899768	0.931243	0.973613
PhHAL.1G427900	-1.14675	1.89859e-21	2.62081e-20	-0.404406	0.00057503	0.002028	-0.48233	0.403673	0.649222
PhHAL.1G428000	0.357411	0.217027	0.281666	-0.83961	0.00375635	0.010674	-0.176963	0.00745119	0.0516
PhHAL.1G428100	-0.446588	0.143482	0.19732	0.417806	0.164773	0.263495	0.434754	0.981777	0.994623
PhHAL.1G428500	-0.201556	0.218696	0.283392	-0.604904	0.000180893	0.000722142	-0.382382	0.0876426	0.267112
PhHAL.1G428700	4.51243	1.26082e-46	5.02749e-45	-0.488017	0.0807448	0.14739	-1.96404	0.0417405	0.1647
PhHAL.1G428900	-0.511636	0.000888244	0.00200491	0.480867	0.00175542	0.00546732	-0.041827	2.06643e-07	1.6675e-05
PhHAL.1G429000	-0.771235	4.14809e-12	2.74619e-11	-0.000190173	0.998617	0.999373	-0.0545631	0.568371	0.778188
PhHAL.1G429100	2.02874	4.53642e-99	5.56878e-97	0.35808	0.000164148	0.000661441	0.287752	0.484111	0.717654
PhHAL.1G429200	0.370209	0.000136785	0.000356451	-0.0925169	0.337597	0.460474	-0.170237	0.386614	0.635592
PhHAL.1G429300	-1.00216	1.56037e-28	3.12913e-27	0.0285842	0.747315	0.823768	0.175281	0.0350273	0.146716
PhHAL.1G429400	0.412366	0.0405912	0.0649838	-0.506537	0.0119082	0.0291156	-0.198649	0.100365	0.290782
PhHAL.1G429600	0.030261	0.802365	0.841487	0.519054	1.86085e-05	9.25365e-05	0.531664	0.913048	0.966049
PhHAL.1G429700	0.161613	0.323225	0.395686	-0.0217203	0.894298	0.929845	-0.375336	0.00938341	0.0603827
PhHAL.1G429900	-0.135602	0.677662	0.734226	0.0978449	0.762228	0.835064	0.207294	0.700153	0.858422
PhHAL.1G430000	2.31193	4.12923e-13	2.98926e-12	-1.12183	0.000397149	0.00146342	-1.31098	0.619075	0.809654
PhHAL.1G430200	0.435218	0.0198303	0.034111	0.416437	0.0255898	0.0561168	-0.0948346	0.000339851	0.0056657
PhHAL.1G430300	1.08432	1.61321e-08	7.35403e-08	-2.07111	1.72181e-26	1.75095e-24	-1.37558	1.15533e-07	1.01316e-05
PhHAL.1G430500	0.633112	0.00047248	0.00111846	0.398847	0.0276947	0.0599675	0.0382734	0.0214092	0.10562
PhHAL.1G430800	0.581252	3.97087e-06	1.31795e-05	-0.262826	0.0366511	0.0762573	-0.278344	0.902565	0.960575
PhHAL.1G430900	-0.125407	0.210321	0.274247	-0.38696	0.000105593	0.000443478	-0.488864	0.266278	0.517093
PhHAL.1G431000	0.183743	0.157152	0.213486	-0.135232	0.29637	0.417596	0.106268	0.0317251	0.137422
PhHAL.1G431200	-4.88682	0	0	0.418634	3.51878e-05	0.000164824	0.432808	0.688959	0.851869
PhHAL.1G431300	-0.285722	0.0936416	0.136418	-0.326088	0.0536547	0.10506	-0.174605	0.305608	0.558078
PhHAL.1G431400	0.0255262	0.922539	0.93904	0.662043	0.0116045	0.0284623	0.373084	0.213556	0.456699
PhHAL.1G431700	0.687979	0.000134826	0.000352092	0.517372	0.00418203	0.0117183	0.642607	0.469185	0.705296
PhHAL.1G432000	0.277876	0.0435791	0.0692062	-0.106974	0.436833	0.558712	-0.0348527	0.584165	0.788862
PhHAL.1G432100	0.181474	0.653269	0.712831	-0.458692	0.254315	0.371371	-0.540813	0.826647	0.922845
PhHAL.1G432200	-0.280409	0.387322	0.462676	0.54151	0.0886605	0.159227	0.407084	0.597229	0.796676
PhHAL.1G432500	-2.24333	2.41561e-19	2.90719e-18	0.646217	0.00652483	0.0172543	0.152136	0.00061536	0.00864824
PhHAL.1G432600	-0.141165	0.368168	0.443091	0.592778	0.000165383	0.000665481	0.583389	0.949559	0.982406
PhHAL.1G432700	-3.17763	2.84241e-24	4.53993e-23	0.498782	0.0466279	0.0933754	0.528874	0.793003	0.905656
PhHAL.1G433000	0.409084	0.000228443	0.000571805	-0.0368293	0.739917	0.818506	0.105514	0.17012	0.401323
PhHAL.1G433200	1.46105	3.93418e-08	1.70998e-07	1.07009	6.97298e-05	0.000305708	1.88277	0.00468204	0.037012
PhHAL.1G433700	0.0735688	0.339105	0.412586	0.339476	9.80237e-06	5.16126e-05	0.398745	0.403575	0.649212
PhHAL.1G433800	1.44584	2.15188e-10	1.2015e-09	0.265466	0.242121	0.357391	-0.154632	0.0490184	0.183717
PhHAL.1G434000	-0.395432	0.0530238	0.0825124	0.669826	0.000869108	0.00293967	0.575287	0.56028	0.773501
PhHAL.1G434400	0.726557	3.52883e-05	0.000101619	0.868784	9.05861e-07	5.84389e-06	0.574158	0.0625889	0.215776
PhHAL.1G434500	-4.63107	5.5845e-59	3.19917e-57	0.262148	0.233814	0.347847	0.336785	0.280783	0.533034
PhHAL.1G434700	-0.18261	0.185049	0.246088	-0.280283	0.0414989	0.084703	-0.466729	0.138893	0.355464
PhHAL.1G434800	1.32971	4.20835e-37	1.23844e-35	-0.435653	2.92626e-05	0.000139503	-0.450777	0.886019	0.952691
PhHAL.1G434900	-0.139145	0.321734	0.394135	0.374438	0.0066265	0.0174778	0.296465	0.502848	0.73185
PhHAL.1G435000	0.258195	0.0840803	0.12395	0.109865	0.462425	0.582898	0.0675407	0.767676	0.892842
PhHAL.1G435100	0.515565	0.000194059	0.000492047	-0.142467	0.302608	0.424714	0.0103801	0.245867	0.495541
PhHAL.1G435300	1.41904	6.21932e-30	1.33607e-28	0.512769	3.55437e-05	0.000166219	0.376417	0.24614	0.495915
PhHAL.1G435400	0.441779	5.79965e-05	0.000160814	0.249902	0.0230844	0.0514164	0.0144778	0.0130807	0.076188
PhHAL.1G435500	0.329128	0.000399716	0.00095943	0.154768	0.096025	0.17008	-0.0109373	0.0441493	0.171025
PhHAL.1G435600	-0.0696258	0.605458	0.670537	0.361884	0.00710063	0.0185656	0.0804117	0.0120706	0.0718385
PhHAL.1G435700	0.433511	0.00265344	0.00546983	0.571156	7.59215e-05	0.000329825	0.509651	0.651454	0.829086
PhHAL.1G435800	0.0613089	0.695541	0.75024	-0.766728	9.33016e-07	5.99656e-06	-0.616882	0.291316	0.544254
PhHAL.1G436200	1.01601	4.61265e-14	3.64139e-13	-0.154675	0.250154	0.366384	-0.0832858	0.596455	0.796069
PhHAL.1G436800	1.64808	6.12016e-06	1.97301e-05	-0.286722	0.430167	0.552326	-0.66418	0.332425	0.585253
PhHAL.1G436900	-0.915347	0.0116059	0.0209626	0.6791	0.0537348	0.105205	0.381428	0.243571	0.492355
PhHAL.1G437000	-0.45417	2.87931e-05	8.40847e-05	0.153805	0.153659	0.249295	0.262251	0.255464	0.505046
PhHAL.1G437100	2.2526	3.28173e-20	4.20267e-19	0.527757	0.0261064	0.0570603	1.16114	0.00156986	0.0170993
PhHAL.1G437200	-0.525965	9.18804e-05	0.000246381	0.767371	8.72505e-09	7.98449e-08	0.944613	0.103872	0.297112
PhHAL.1G437300	-0.364861	0.00371501	0.00744736	0.346902	0.00564393	0.0152295	0.175434	0.122998	0.328949
PhHAL.1G437400	0.113039	0.482758	0.555296	-0.0769405	0.632737	0.732517	0.19587	0.0641075	0.21932
PhHAL.1G437500	-0.299225	0.0217927	0.0371041	0.0084132	0.947974	0.965731	0.0627627	0.625585	0.813601
PhHAL.1G437900	-0.0112089	0.918582	0.935955	0.0725473	0.502656	0.620472	0.174088	0.270737	0.521919
PhHAL.1G438000	-0.58111	0.000198863	0.00050282	0.0855783	0.581816	0.689774	-0.257297	0.00805983	0.0544545
PhHAL.1G438100	-0.232135	0.12777	0.178684	-0.545046	0.000335309	0.00125657	-0.761812	0.11184	0.310106
PhHAL.1G438200	-0.0458555	0.669759	0.727131	0.419122	8.38385e-05	0.000360032	0.295195	0.174605	0.407484
PhHAL.1G438300	-0.858811	1.78095e-11	1.1134e-10	0.147837	0.242602	0.357854	0.235772	0.465611	0.701803
PhHAL.1G438500	-1.98419	7.4456e-21	9.88108e-20	0.224934	0.268539	0.387857	0.276457	0.792408	0.905338
PhHAL.1G438800	0.11291	0.272084	0.341616	0.0269657	0.791876	0.857358	0.117911	0.325007	0.577745
PhHAL.1G439000	-0.402157	0.224995	0.290429	-1.72557	2.01794e-07	1.4695e-06	-1.36375	0.133854	0.347315
PhHAL.1G439100	3.05409	1.47179e-08	6.74512e-08	-0.289642	0.587684	0.694726	-1.67472	0.016149	0.0882117
PhHAL.1G439500	2.83163	4.41807e-37	1.29572e-35	0.13849	0.517702	0.63366	0.33113	0.389792	0.637893
PhHAL.1G439600	-0.100695	0.459904	0.533829	0.464828	0.000637503	0.00222459	0.128001	0.00181652	0.0190612
PhHAL.1G439700	0.0601133	0.519939	0.590593	-0.260155	0.00529468	0.0144207	-0.145665	0.190491	0.428722
PhHAL.1G439800	0.347202	0.44788	0.52277	0.973604	0.0350809	0.0734081	1.92799	0.0185625	0.0962223
PhHAL.1G439900	1.00919	1.63574e-10	9.22605e-10	1.07086	1.80055e-11	2.60693e-10	1.18298	0.459609	0.696567
PhHAL.1G440100	3.41573	1.63511e-80	1.46359e-78	0.446046	0.010503	0.0261247	0.407059	0.857886	0.939104
PhHAL.1G440200	0.716716	1.0482e-05	3.27297e-05	0.86125	1.37985e-07	1.02926e-06	0.568757	0.0443416	0.171614
PhHAL.1G440400	0.407165	0.00589081	0.0113472	-0.749053	4.04941e-07	2.77596e-06	-0.724293	0.865362	0.942515
PhHAL.1G440700	-0.61645	0.0193692	0.033378	0.10568	0.6862	0.7755	-0.364786	0.0313419	0.136484
PhHAL.1G440800	0.760066	1.17427e-05	3.63586e-05	0.148068	0.392895	0.515324	0.348326	0.227853	0.473559
PhHAL.1G440900	0.587683	0.00577907	0.0111519	0.464827	0.0292405	0.0627844	0.72211	0.216617	0.46051
PhHAL.1G441000	-0.119926	0.280282	0.350627	-0.202554	0.0677534	0.127244	-0.264534	0.558012	0.771796
PhHAL.1G441300	-0.059498	0.791342	0.832415	-0.206248	0.355954	0.479309	0.139395	0.0772676	0.246946
PhHAL.1G441400	0.631035	0.0148629	0.0262954	-0.796327	0.00212791	0.00647247	-0.878282	0.746343	0.882041
PhHAL.1G441600	0.407933	0.00454475	0.00896432	0.128433	0.369879	0.492503	0.232522	0.445616	0.685576
PhHAL.1G441700	-0.0172506	0.88861	0.912776	-0.0608769	0.617334	0.719532	-0.0207586	0.719059	0.868347
PhHAL.1G441800	0.0498143	0.584421	0.650973	0.247974	0.0063579	0.0168778	0.146807	0.220205	0.464801
PhHAL.1G442000	-0.663457	5.18978e-07	1.95253e-06	0.66623	4.40112e-07	3.00268e-06	0.828975	0.168014	0.398259
PhHAL.1G442200	0.433075	0.0704955	0.106117	-0.00174309	0.99417	0.996199	-0.075535	0.751957	0.884764
PhHAL.1G442300	-0.753847	3.95566e-08	1.71802e-07	-0.76659	1.81721e-08	1.58049e-07	-0.45769	0.0042701	0.0348676
PhHAL.1G442600	-0.421919	0.000643905	0.00148999	-1.04986	2.02338e-17	6.89956e-16	-0.839929	0.0521729	0.191449
PhHAL.1G442700	-0.384169	9.45361e-07	3.43415e-06	-0.237364	0.00233188	0.00700058	-0.172354	0.370123	0.620651
PhHAL.1G442800	0.527117	3.95675e-08	1.71806e-07	0.155459	0.105142	0.18332	0.155176	0.998943	1
PhHAL.1G442900	-0.408604	0.00164709	0.00353703	0.305911	0.0182472	0.04208	0.734777	2.94985e-06	0.00013853
PhHAL.1G443000	-0.00647116	0.974113	0.979298	-0.259923	0.188303	0.292893	0.0557991	0.0571169	0.203088
PhHAL.1G443100	-0.832328	5.1462e-07	1.93741e-06	0.43986	0.00615299	0.0164073	0.436577	0.97692	0.992414
PhHAL.1G443200	0.31695	0.000133807	0.000349749	-0.00760989	0.926846	0.952166	-0.0511994	0.581827	0.787408
PhHAL.1G443300	-0.19885	0.109489	0.156364	-0.691633	2.5847e-08	2.18606e-07	-0.753909	0.598929	0.797953
PhHAL.1G443500	0.270765	0.0734907	0.110105	0.266353	0.0775678	0.142469	0.237261	0.835002	0.92637
PhHAL.1G443700	0.10707	0.221945	0.287052	0.163596	0.0617613	0.117976	0.179257	0.8572	0.938862
PhHAL.1G443900	0.280505	0.185619	0.246736	3.41577	1.20141e-49	1.58826e-46	3.23701	0.367542	0.618374
PhHAL.1G444000	0.296923	0.0741586	0.11098	0.450247	0.00659063	0.0173962	0.683951	0.116327	0.318179
PhHAL.1G444100	3.17621	7.32043e-16	6.77485e-15	0.192041	0.617108	0.719318	0.779954	0.321937	0.575203
PhHAL.1G444200	-1.92887	1.3096e-56	7.07761e-55	0.182516	0.120641	0.205098	0.0872765	0.340682	0.593217
PhHAL.1G444300	-0.190787	0.213145	0.277509	0.266629	0.078362	0.143789	0.238968	0.837108	0.927493
PhHAL.1G444400	2.89033	9.32688e-13	6.53985e-12	2.57544	4.08754e-10	4.72736e-09	1.5408	0.0171692	0.0911943
PhHAL.1G444800	-0.294344	0.140635	0.193962	0.572686	0.00388026	0.0109862	0.609315	0.84085	0.929581
PhHAL.1G445000	-0.405735	0.000249045	0.000618866	0.176193	0.110099	0.190473	0.496556	8.48932e-05	0.00200984
PhHAL.1G445100	0.86991	0.000416129	0.00099632	-0.565386	0.0216504	0.0486258	-0.757536	0.422245	0.665769
PhHAL.1G445200	-1.91055	4.31088e-05	0.000122255	4.95765	2.92087e-22	1.74299e-20	5.41805	0.263538	0.514094
PhHAL.1G445400	-0.878936	5.07293e-08	2.17415e-07	0.285575	0.0725157	0.134687	0.374245	0.511567	0.739364
PhHAL.1G445500	0.0272603	0.89186	0.915457	-1.2395	6.47095e-10	7.19805e-09	-0.827861	0.0108762	0.0666118
PhHAL.1G445600	-0.913597	4.086e-06	1.35302e-05	-0.508867	0.0079131	0.020392	-0.526885	0.914199	0.966309
PhHAL.1G445900	-0.792302	2.84789e-05	8.32238e-05	0.194	0.294909	0.416049	0.114901	0.60135	0.799011
PhHAL.1G446000	-0.359293	1.25367e-07	5.11166e-07	0.069459	0.304162	0.426234	0.108655	0.526779	0.749713
PhHAL.1G446100	0.475519	0.109811	0.156784	0.794125	0.0077222	0.019966	0.753285	0.89166	0.955141
[truncated: 15,191 more rows]

## Sheet: Supplementary_Table_S10
Supplementary Table S10: GO enrichment analysis for different categories of DEGs in leaf tissue
GO.ID	Term	Significant	Expected	p-value	q-value	Attribute	Groups*		Groups	Description
GO:0016570	histone modification	10	4.1	0.0031	0.96229	BP	G		G	DEG with only main effect for Genotype
GO:0006289	nucleotide-excision repair	6	2.05	0.0072	0.96229	BP	G		T_UP	Upregulated DEG during salinity with only main effect for Treatment
GO:0006366	transcription by RNA polymerase II	8	3.48	0.0126	0.96229	BP	G		T_DOWN	Downregulated DEG during salinity with only main effect for Treatment
GO:0008380	RNA splicing	7	2.87	0.0132	0.96229	BP	G		G+T_UP	Upregulated DEG during salinity with additive main effect for Genotype and Treatment
GO:0006397	mRNA processing	9	4.3	0.0167	0.96229	BP	G		G+T_DOWN	Downregulated DEG during salinity with additive main effect for Genotype and Treatment
GO:1901137	carbohydrate derivative biosynthetic process	22	14.14	0.0170	0.96229	BP	G		GXT	DEG with GxE interaction
GO:0006357	regulation of transcription by RNA polymerase II	6	2.46	0.0217	0.96229	BP	G
GO:0042440	pigment metabolic process	6	2.46	0.0217	0.96229	BP	G
GO:0019725	cellular homeostasis	20	12.91	0.0233	0.96229	BP	G
GO:0042592	homeostatic process	20	12.91	0.0233	0.96229	BP	G
GO:0018205	peptidyl-lysine modification	8	3.89	0.0265	0.994955	BP	G
GO:0015453	oxidoreduction-driven active transmembrane transporter activity	6	2.37	0.018	0.774813	MF	G
GO:0016410	N-acyltransferase activity	8	3.96	0.030	0.774813	MF	G
GO:0030170	pyridoxal phosphate binding	11	6.14	0.030	0.774813	MF	G
GO:0070279	vitamin B6 binding	11	6.14	0.030	0.774813	MF	G
GO:0046873	metal ion transmembrane transporter activity	12	7.12	0.039	0.774813	MF	G
GO:0016667	oxidoreductase activity, acting on a sulfur group of donors	14	8.71	0.040	0.774813	MF	G
GO:0005244	voltage-gated ion channel activity	6	2.77	0.042	0.774813	MF	G
GO:0005253	anion channel activity	6	2.77	0.042	0.774813	MF	G
GO:0008308	voltage-gated anion channel activity	6	2.77	0.042	0.774813	MF	G
GO:0016679	oxidoreductase activity, acting on diphenols and related substances as donors	6	2.77	0.042	0.774813	MF	G
GO:0022832	voltage-gated channel activity	6	2.77	0.042	0.774813	MF	G
GO:0000287	magnesium ion binding	16	10.49	0.047	0.774813	MF	G
GO:0015035	protein-disulfide reductase activity	12	7.32	0.048	0.774813	MF	G
GO:0015036	disulfide oxidoreductase activity	12	7.32	0.048	0.774813	MF	G
GO:0003712	transcription coregulator activity	5	2.18	0.048	0.774813	MF	G
GO:0009055	electron transfer activity	24	17.22	0.049	0.774813	MF	G
GO:0008324	cation transmembrane transporter activity	28	20.78	0.053	0.788765	MF	G
GO:0008080	N-acetyltransferase activity	7	3.76	0.064	0.899556	MF	G
GO:0022890	inorganic cation transmembrane transporter activity	25	18.8	0.074	0.985368	MF	G
GO:0019637	organophosphate metabolic process	17	5.85	6.1e-05	0.0117333	BP	T_UP
GO:0009117	nucleotide metabolic process	12	3.28	8.0e-05	0.0117333	BP	T_UP
GO:0006753	nucleoside phosphate metabolic process	12	3.39	0.00011	0.0117333	BP	T_UP
GO:0055086	nucleobase-containing small molecule metabolic process	12	4.21	0.00088	0.0704	BP	T_UP
GO:0009150	purine ribonucleotide metabolic process	8	2.57	0.00358	0.163657	BP	T_UP
GO:0009259	ribonucleotide metabolic process	8	2.57	0.00358	0.163657	BP	T_UP
GO:0019693	ribose phosphate metabolic process	8	2.57	0.00358	0.163657	BP	T_UP
GO:0006163	purine nucleotide metabolic process	8	2.67	0.00459	0.180978	BP	T_UP
GO:0016052	carbohydrate catabolic process	6	1.64	0.00509	0.180978	BP	T_UP
GO:0072521	purine-containing compound metabolic process	8	2.77	0.00581	0.18592	BP	T_UP
GO:0009165	nucleotide biosynthetic process	6	1.85	0.00920	0.228267	BP	T_UP
GO:1901293	nucleoside phosphate biosynthetic process	6	1.85	0.00920	0.228267	BP	T_UP
GO:1901135	carbohydrate derivative metabolic process	13	6.31	0.01005	0.228267	BP	T_UP
GO:0006220	pyrimidine nucleotide metabolic process	3	0.51	0.01226	0.228267	BP	T_UP
GO:0006221	pyrimidine nucleotide biosynthetic process	3	0.51	0.01226	0.228267	BP	T_UP
GO:0006165	nucleoside diphosphate phosphorylation	5	1.44	0.01278	0.228267	BP	T_UP
GO:0046939	nucleotide phosphorylation	5	1.44	0.01278	0.228267	BP	T_UP
GO:0016192	vesicle-mediated transport	9	3.8	0.01284	0.228267	BP	T_UP
GO:0009132	nucleoside diphosphate metabolic process	5	1.54	0.01705	0.287158	BP	T_UP
GO:0005984	disaccharide metabolic process	4	1.08	0.02036	0.322171	BP	T_UP
GO:0006096	glycolytic process	4	1.18	0.02780	0.322171	BP	T_UP
GO:0006757	ATP generation from ADP	4	1.18	0.02780	0.322171	BP	T_UP
GO:0009135	purine nucleoside diphosphate metabolic process	4	1.18	0.02780	0.322171	BP	T_UP
GO:0009179	purine ribonucleoside diphosphate metabolic process	4	1.18	0.02780	0.322171	BP	T_UP
GO:0009185	ribonucleoside diphosphate metabolic process	4	1.18	0.02780	0.322171	BP	T_UP
GO:0009311	oligosaccharide metabolic process	4	1.18	0.02780	0.322171	BP	T_UP
GO:0046031	ADP metabolic process	4	1.18	0.02780	0.322171	BP	T_UP
GO:1901605	alpha-amino acid metabolic process	5	1.74	0.02819	0.322171	BP	T_UP
GO:0030001	metal ion transport	8	3.85	0.03735	0.41024	BP	T_UP
GO:0072528	pyrimidine-containing compound biosynthetic process	3	0.77	0.03846	0.41024	BP	T_UP
GO:0006090	pyruvate metabolic process	4	1.33	0.04164	0.429832	BP	T_UP
GO:0072527	pyrimidine-containing compound metabolic process	3	0.82	0.04559	0.4559	BP	T_UP
GO:0019829	ATPase-coupled cation transmembrane transporter activity	3	0.48	0.010	0.4704	MF	T_UP
GO:0042625	ATPase-coupled ion transmembrane transporter activity	3	0.48	0.010	0.4704	MF	T_UP
GO:0044769	ATPase activity, coupled to transmembrane movement of ions, rotational mechanism	3	0.48	0.010	0.4704	MF	T_UP
GO:0046961	proton-transporting ATPase activity, rotational mechanism	3	0.48	0.010	0.4704	MF	T_UP
GO:0008378	galactosyltransferase activity	4	0.92	0.012	0.4704	MF	T_UP
GO:0008194	UDP-glycosyltransferase activity	7	2.9	0.025	0.6468	MF	T_UP
GO:0016616	oxidoreductase activity, acting on the CH-OH group of donors, NAD or NADP as acceptor	7	2.9	0.025	0.6468	MF	T_UP
GO:0016810	hydrolase activity, acting on carbon-nitrogen (but not peptide) bonds	3	0.68	0.027	0.6468	MF	T_UP
GO:0008092	cytoskeletal protein binding	6	2.41	0.032	0.6468	MF	T_UP
GO:0009678	pyrophosphate hydrolysis-driven proton transmembrane transporter activity	3	0.72	0.033	0.6468	MF	T_UP
GO:0034660	ncRNA metabolic process	12	3.1	4.5e-05	0.007803	BP	T_DOWN
GO:0006399	tRNA metabolic process	11	2.66	5.1e-05	0.007803	BP	T_DOWN
GO:0034641	cellular nitrogen compound metabolic process	81	56.49	0.00026	0.02652	BP	T_DOWN
GO:0006418	tRNA aminoacylation for protein translation	7	1.5	0.00056	0.0323486	BP	T_DOWN
GO:0043038	amino acid activation	7	1.55	0.00069	0.0323486	BP	T_DOWN
GO:0043039	tRNA aminoacylation	7	1.55	0.00069	0.0323486	BP	T_DOWN
GO:0043603	cellular amide metabolic process	23	11.18	0.00074	0.0323486	BP	T_DOWN
GO:0006518	peptide metabolic process	22	10.84	0.00115	0.0439875	BP	T_DOWN
GO:1901566	organonitrogen compound biosynthetic process	31	17.57	0.00132	0.04488	BP	T_DOWN
GO:0006396	RNA processing	11	3.87	0.00151	0.046206	BP	T_DOWN
GO:0006412	translation	21	10.46	0.00169	0.0470127	BP	T_DOWN
GO:0043043	peptide biosynthetic process	21	10.55	0.00189	0.048195	BP	T_DOWN
GO:0046483	heterocycle metabolic process	66	47.29	0.00231	0.048348	BP	T_DOWN
GO:0043604	amide biosynthetic process	21	10.75	0.00237	0.048348	BP	T_DOWN
GO:1901360	organic cyclic compound metabolic process	67	48.21	0.00237	0.048348	BP	T_DOWN
GO:0006725	cellular aromatic compound metabolic process	65	47.19	0.00347	0.0663637	BP	T_DOWN
GO:0010467	gene expression	60	43.66	0.00534	0.09612	BP	T_DOWN
GO:0006520	cellular amino acid metabolic process	10	4.02	0.00643	0.108872	BP	T_DOWN
GO:0006139	nucleobase-containing compound metabolic process	61	45.02	0.00676	0.108872	BP	T_DOWN
GO:0044281	small molecule metabolic process	23	13.5	0.00829	0.126837	BP	T_DOWN
GO:0016070	RNA metabolic process	48	34.75	0.01174	0.1598	BP	T_DOWN
GO:0090304	nucleic acid metabolic process	54	40.13	0.01246	0.1598	BP	T_DOWN
GO:0006766	vitamin metabolic process	3	0.53	0.01387	0.1598	BP	T_DOWN
GO:0006767	water-soluble vitamin metabolic process	3	0.53	0.01387	0.1598	BP	T_DOWN
GO:0009110	vitamin biosynthetic process	3	0.53	0.01387	0.1598	BP	T_DOWN
GO:0042364	water-soluble vitamin biosynthetic process	3	0.53	0.01387	0.1598	BP	T_DOWN
GO:0009451	RNA modification	4	0.97	0.01410	0.1598	BP	T_DOWN
GO:0042254	ribosome biogenesis	4	1.06	0.01973	0.211246	BP	T_DOWN
GO:0034470	ncRNA processing	5	1.6	0.02002	0.211246	BP	T_DOWN
GO:0006661	phosphatidylinositol biosynthetic process	3	0.63	0.02237	0.228174	BP	T_DOWN
GO:0005739	mitochondrion	8	2.26	0.0015	0.1125	CC	T_DOWN
GO:0005737	cytoplasm	21	11.74	0.0052	0.1625	CC	T_DOWN
GO:1990204	oxidoreductase complex	4	0.79	0.0065	0.1625	CC	T_DOWN
GO:0009654	photosystem II oxygen evolving complex	3	0.6	0.0196	0.3525	CC	T_DOWN
GO:0019898	extrinsic component of membrane	3	0.65	0.0241	0.3525	CC	T_DOWN
GO:0042651	thylakoid membrane	3	0.69	0.0291	0.3525	CC	T_DOWN
GO:1902494	catalytic complex	9	4.48	0.0329	0.3525	CC	T_DOWN
GO:0019867	outer membrane	2	0.46	0.0748	0.650833	CC	T_DOWN
GO:0009523	photosystem II	3	1.02	0.0781	0.650833	CC	T_DOWN
GO:0005840	ribosome	10	6.56	0.1169	0.87675	CC	T_DOWN
GO:0005622	intracellular anatomical structure	48	42	0.1424	0.887561	CC	T_DOWN
GO:0005654	nucleoplasm	2	0.74	0.1669	0.887561	CC	T_DOWN
GO:0031966	mitochondrial membrane	2	0.79	0.1838	0.887561	CC	T_DOWN
GO:0140101	catalytic activity, acting on a tRNA	11	2.16	6.6e-06	0.0013662	MF	T_DOWN
GO:0140640	catalytic activity, acting on a nucleic acid	23	8.83	2.3e-05	0.0023805	MF	T_DOWN
GO:0140098	catalytic activity, acting on RNA	17	5.56	3.6e-05	0.002484	MF	T_DOWN
GO:0003690	double-stranded DNA binding	7	1.38	0.00033	0.01449	MF	T_DOWN
GO:0004812	aminoacyl-tRNA ligase activity	7	1.43	0.00042	0.01449	MF	T_DOWN
GO:0016875	ligase activity, forming carbon-oxygen bonds	7	1.43	0.00042	0.01449	MF	T_DOWN
GO:0003723	RNA binding	18	7.68	0.00065	0.0192214	MF	T_DOWN
GO:0016874	ligase activity	10	3.45	0.00216	0.05589	MF	T_DOWN
GO:0003676	nucleic acid binding	59	42.25	0.00486	0.11178	MF	T_DOWN
GO:0016853	isomerase activity	8	2.9	0.00787	0.162909	MF	T_DOWN
GO:0016741	transferase activity, transferring one-carbon groups	12	5.52	0.00900	0.169364	MF	T_DOWN
GO:0008168	methyltransferase activity	11	5.29	0.01651	0.284797	MF	T_DOWN
GO:0003924	GTPase activity	3	0.74	0.03458	0.55062	MF	T_DOWN
GO:0008080	N-acetyltransferase activity	3	0.87	0.05408	0.796044	MF	T_DOWN
GO:0016407	acetyltransferase activity	3	0.92	0.06153	0.796044	MF	T_DOWN
GO:0016410	N-acyltransferase activity	3	0.92	0.06153	0.796044	MF	T_DOWN
GO:0003735	structural constituent of ribosome	11	6.71	0.07295	0.804816	MF	T_DOWN
GO:0008173	RNA methyltransferase activity	2	0.46	0.07431	0.804816	MF	T_DOWN
GO:0030983	mismatched DNA binding	2	0.46	0.07431	0.804816	MF	T_DOWN
GO:0016627	oxidoreductase activity, acting on the CH-CH group of donors	3	1.01	0.07776	0.804816	MF	T_DOWN
GO:0016052	carbohydrate catabolic process	8	2.66	0.0038	0.7849	BP	G+T_UP
GO:0007010	cytoskeleton organization	9	3.32	0.0047	0.7849	BP	G+T_UP
GO:0006090	pyruvate metabolic process	6	2.16	0.0175	0.78824	BP	G+T_UP
GO:0065008	regulation of biological quality	12	6.31	0.0218	0.78824	BP	G+T_UP
GO:0005984	disaccharide metabolic process	5	1.74	0.0258	0.78824	BP	G+T_UP
GO:0007015	actin filament organization	4	1.25	0.0307	0.78824	BP	G+T_UP
GO:0009056	catabolic process	18	11.46	0.0360	0.78824	BP	G+T_UP
GO:0006096	glycolytic process	5	1.91	0.0373	0.78824	BP	G+T_UP
GO:0006757	ATP generation from ADP	5	1.91	0.0373	0.78824	BP	G+T_UP
GO:0009135	purine nucleoside diphosphate metabolic process	5	1.91	0.0373	0.78824	BP	G+T_UP
GO:0009179	purine ribonucleoside diphosphate metabolic process	5	1.91	0.0373	0.78824	BP	G+T_UP
GO:0009185	ribonucleoside diphosphate metabolic process	5	1.91	0.0373	0.78824	BP	G+T_UP
GO:0009311	oligosaccharide metabolic process	5	1.91	0.0373	0.78824	BP	G+T_UP
GO:0046031	ADP metabolic process	5	1.91	0.0373	0.78824	BP	G+T_UP
GO:0097435	supramolecular fiber organization	4	1.33	0.0383	0.78824	BP	G+T_UP
GO:0051130	positive regulation of cellular component organization	3	0.83	0.0440	0.78824	BP	G+T_UP
GO:1901575	organic substance catabolic process	17	10.96	0.0452	0.78824	BP	G+T_UP
GO:0030029	actin filament-based process	4	1.41	0.0469	0.78824	BP	G+T_UP
GO:0030036	actin cytoskeleton organization	4	1.41	0.0469	0.78824	BP	G+T_UP
GO:1901135	carbohydrate derivative metabolic process	16	10.22	0.0472	0.78824	BP	G+T_UP
GO:0007165	signal transduction	14	8.81	0.0547	0.795527	BP	G+T_UP
GO:0023052	signaling	14	8.81	0.0547	0.795527	BP	G+T_UP
GO:0009100	glycoprotein metabolic process	6	2.91	0.0657	0.795527	BP	G+T_UP
GO:0006310	DNA recombination	5	2.24	0.0682	0.795527	BP	G+T_UP
GO:0008154	actin polymerization or depolymerization	3	1	0.0713	0.795527	BP	G+T_UP
GO:0051493	regulation of cytoskeleton organization	3	1	0.0713	0.795527	BP	G+T_UP
GO:0005975	carbohydrate metabolic process	29	22.01	0.0742	0.795527	BP	G+T_UP
GO:0032787	monocarboxylic acid metabolic process	11	6.81	0.0754	0.795527	BP	G+T_UP
GO:0006165	nucleoside diphosphate phosphorylation	5	2.33	0.0776	0.795527	BP	G+T_UP
GO:0015849	organic acid transport	5	2.33	0.0776	0.795527	BP	G+T_UP
GO:0046939	nucleotide phosphorylation	5	2.33	0.0776	0.795527	BP	G+T_UP
GO:0003333	amino acid transmembrane transport	4	1.66	0.0786	0.795527	BP	G+T_UP
GO:0006865	amino acid transport	4	1.66	0.0786	0.795527	BP	G+T_UP
GO:0016469	proton-transporting two-sector ATPase complex	5	1.85	0.033	0.5352	CC	G+T_UP
GO:0005856	cytoskeleton	9	4.58	0.036	0.5352	CC	G+T_UP
GO:0005886	plasma membrane	4	1.3	0.036	0.5352	CC	G+T_UP
GO:0098797	plasma membrane protein complex	3	0.89	0.054	0.5352	CC	G+T_UP
GO:0098796	membrane protein complex	12	7.32	0.058	0.5352	CC	G+T_UP
GO:0016701	oxidoreductase activity, acting on single donors with incorporation of molecular oxygen	6	1.32	0.0011	0.2475	MF	G+T_UP
GO:0051213	dioxygenase activity	5	1.05	0.0024	0.27	MF	G+T_UP
GO:0016702	oxidoreductase activity, acting on single donors with incorporation of molecular oxygen, incorporati...	4	0.88	0.0081	0.4455	MF	G+T_UP
GO:0016491	oxidoreductase activity	82	63.78	0.0094	0.4455	MF	G+T_UP
GO:0004497	monooxygenase activity	6	1.93	0.0099	0.4455	MF	G+T_UP
GO:0019200	carbohydrate kinase activity	4	1.23	0.0290	0.9525	MF	G+T_UP
GO:0043169	cation binding	88	73.88	0.0436	0.9525	MF	G+T_UP
GO:0009378	four-way junction helicase activity	4	1.41	0.0458	0.9525	MF	G+T_UP
GO:0003872	6-phosphofructokinase activity	3	0.88	0.0508	0.9525	MF	G+T_UP
GO:0008443	phosphofructokinase activity	3	0.88	0.0508	0.9525	MF	G+T_UP
GO:0016682	oxidoreductase activity, acting on diphenols and related substances as donors, oxygen as acceptor	3	0.88	0.0508	0.9525	MF	G+T_UP
GO:0140103	catalytic activity, acting on a glycoprotein	3	0.88	0.0508	0.9525	MF	G+T_UP
GO:0046872	metal ion binding	86	72.92	0.0556	0.959062	MF	G+T_UP
GO:0046914	transition metal ion binding	62	51.13	0.0614	0.959062	MF	G+T_UP
GO:0019205	nucleobase-containing compound kinase activity	3	0.97	0.0654	0.959062	MF	G+T_UP
GO:0008092	cytoskeletal protein binding	8	4.39	0.0682	0.959062	MF	G+T_UP
GO:0006418	tRNA aminoacylation for protein translation	10	2.01	1.5e-05	0.002534	BP	G+T_DOWN
GO:0043038	amino acid activation	10	2.07	2.1e-05	0.002534	BP	G+T_DOWN
GO:0043039	tRNA aminoacylation	10	2.07	2.1e-05	0.002534	BP	G+T_DOWN
GO:0006457	protein folding	12	3.11	3.8e-05	0.003439	BP	G+T_DOWN
GO:0006399	tRNA metabolic process	12	3.56	0.00016	0.01086	BP	G+T_DOWN
GO:0034660	ncRNA metabolic process	13	4.14	0.00018	0.01086	BP	G+T_DOWN
GO:0006520	cellular amino acid metabolic process	15	5.37	0.00024	0.0124114	BP	G+T_DOWN
GO:0044281	small molecule metabolic process	32	18.06	0.00101	0.038372	BP	G+T_DOWN
GO:0043604	amide biosynthetic process	27	14.37	0.00104	0.038372	BP	G+T_DOWN
GO:1901566	organonitrogen compound biosynthetic process	39	23.5	0.00106	0.038372	BP	G+T_DOWN
GO:0006412	translation	26	13.98	0.00149	0.0490345	BP	G+T_DOWN
GO:0043043	peptide biosynthetic process	26	14.11	0.00170	0.0512833	BP	G+T_DOWN
GO:0043603	cellular amide metabolic process	27	14.96	0.00188	0.0523508	BP	G+T_DOWN
GO:0006518	peptide metabolic process	26	14.5	0.00250	0.0646429	BP	G+T_DOWN
GO:0006974	cellular response to DNA damage stimulus	14	6.34	0.00398	0.0960507	BP	G+T_DOWN
GO:0033554	cellular response to stress	14	6.41	0.00437	0.0988712	BP	G+T_DOWN
GO:0019752	carboxylic acid metabolic process	21	11.78	0.00674	0.143522	BP	G+T_DOWN
GO:0006575	cellular modified amino acid metabolic process	4	0.84	0.00775	0.15566	BP	G+T_DOWN
GO:0006281	DNA repair	13	6.22	0.00853	0.15566	BP	G+T_DOWN
GO:0043436	oxoacid metabolic process	21	12.04	0.00860	0.15566	BP	G+T_DOWN
GO:0006082	organic acid metabolic process	21	12.11	0.00912	0.157211	BP	G+T_DOWN
GO:0034641	cellular nitrogen compound metabolic process	93	75.55	0.01462	0.240565	BP	G+T_DOWN
GO:0006259	DNA metabolic process	14	7.64	0.01964	0.309117	BP	G+T_DOWN
GO:0042398	cellular modified amino acid biosynthetic process	3	0.65	0.02297	0.3439	BP	G+T_DOWN
GO:0046483	heterocycle metabolic process	78	63.25	0.02447	0.3439	BP	G+T_DOWN
GO:0072657	protein localization to membrane	4	1.17	0.02565	0.3439	BP	G+T_DOWN
GO:0090150	establishment of protein localization to membrane	4	1.17	0.02565	0.3439	BP	G+T_DOWN
GO:0070925	organelle assembly	3	0.71	0.03009	0.384685	BP	G+T_DOWN
GO:0051668	localization within membrane	4	1.23	0.03088	0.384685	BP	G+T_DOWN
GO:0006725	cellular aromatic compound metabolic process	77	63.12	0.03188	0.384685	BP	G+T_DOWN
GO:1901360	organic cyclic compound metabolic process	78	64.48	0.03667	0.419481	BP	G+T_DOWN
GO:0044249	cellular biosynthetic process	85	71.02	0.03709	0.419481	BP	G+T_DOWN
GO:0061024	membrane organization	3	0.78	0.03824	0.419481	BP	G+T_DOWN
GO:0005737	cytoplasm	28	19.66	0.031	0.97944	CC	G+T_DOWN
GO:0005777	peroxisome	3	1.01	0.073	0.97944	CC	G+T_DOWN
GO:0042579	microbody	3	1.01	0.073	0.97944	CC	G+T_DOWN
GO:0016021	integral component of membrane	38	31.88	0.131	0.97944	CC	G+T_DOWN
GO:1990204	oxidoreductase complex	3	1.32	0.139	0.97944	CC	G+T_DOWN
GO:0031224	intrinsic component of membrane	38	32.42	0.156	0.97944	CC	G+T_DOWN
GO:0031974	membrane-enclosed lumen	5	2.94	0.166	0.97944	CC	G+T_DOWN
GO:0043233	organelle lumen	5	2.94	0.166	0.97944	CC	G+T_DOWN
GO:0070013	intracellular organelle lumen	5	2.94	0.166	0.97944	CC	G+T_DOWN
GO:0005739	mitochondrion	6	3.79	0.174	0.97944	CC	G+T_DOWN
GO:0019867	outer membrane	2	0.77	0.178	0.97944	CC	G+T_DOWN
GO:0099080	supramolecular complex	2	0.85	0.207	0.97944	CC	G+T_DOWN
GO:0000228	nuclear chromosome	2	1.01	0.266	0.97944	CC	G+T_DOWN
GO:0009654	photosystem II oxygen evolving complex	2	1.01	0.266	0.97944	CC	G+T_DOWN
GO:1990904	ribonucleoprotein complex	4	2.63	0.267	0.97944	CC	G+T_DOWN
GO:0019898	extrinsic component of membrane	2	1.08	0.296	0.97944	CC	G+T_DOWN
GO:0042651	thylakoid membrane	2	1.16	0.325	0.97944	CC	G+T_DOWN
GO:0004812	aminoacyl-tRNA ligase activity	10	1.84	7.0e-06	0.000735	MF	G+T_DOWN
GO:0016875	ligase activity, forming carbon-oxygen bonds	10	1.84	7.0e-06	0.000735	MF	G+T_DOWN
GO:0140101	catalytic activity, acting on a tRNA	11	2.79	7.1e-05	0.00497	MF	G+T_DOWN
GO:0003723	RNA binding	23	9.9	0.00013	0.006825	MF	G+T_DOWN
GO:0140098	catalytic activity, acting on RNA	18	7.17	0.00026	0.01092	MF	G+T_DOWN
GO:0016874	ligase activity	13	4.45	0.00041	0.01435	MF	G+T_DOWN
GO:0003676	nucleic acid binding	78	54.47	0.00062	0.0186	MF	G+T_DOWN
GO:0140640	catalytic activity, acting on a nucleic acid	23	11.38	0.00097	0.0254625	MF	G+T_DOWN
GO:0016853	isomerase activity	9	3.73	0.01140	0.26334	MF	G+T_DOWN
GO:0003924	GTPase activity	4	0.95	0.01254	0.26334	MF	G+T_DOWN
GO:0004519	endonuclease activity	5	1.66	0.02271	0.433555	MF	G+T_DOWN
GO:0016741	transferase activity, transferring one-carbon groups	13	7.11	0.02514	0.43995	MF	G+T_DOWN
GO:0019001	guanyl nucleotide binding	10	5.04	0.02820	0.455538	MF	G+T_DOWN
GO:0003755	peptidyl-prolyl cis-trans isomerase activity	3	0.77	0.03793	0.53102	MF	G+T_DOWN
GO:0016859	cis-trans isomerase activity	3	0.77	0.03793	0.53102	MF	G+T_DOWN
GO:0005525	GTP binding	9	4.92	0.05633	0.695841	MF	G+T_DOWN
GO:0032561	guanyl ribonucleotide binding	9	4.92	0.05633	0.695841	MF	G+T_DOWN
GO:0034470	ncRNA processing	11	3.35	0.00026	0.09906	BP	GXT
GO:0009064	glutamine family amino acid metabolic process	6	1.32	0.00098	0.18669	BP	GXT
GO:0006396	RNA processing	17	8.11	0.00231	0.22098	BP	GXT
GO:0006364	rRNA processing	5	1.12	0.00290	0.22098	BP	GXT
GO:0016072	rRNA metabolic process	5	1.12	0.00290	0.22098	BP	GXT
GO:0006662	glycerol ether metabolic process	5	1.22	0.00455	0.222409	BP	GXT
GO:0018904	ether metabolic process	5	1.22	0.00455	0.222409	BP	GXT
GO:0042254	ribosome biogenesis	7	2.23	0.00467	0.222409	BP	GXT
GO:1901605	alpha-amino acid metabolic process	9	3.45	0.00549	0.23241	BP	GXT
GO:0044281	small molecule metabolic process	41	28.29	0.00889	0.313592	BP	GXT
GO:0009308	amine metabolic process	6	1.93	0.00908	0.313592	BP	GXT
GO:0022613	ribonucleoprotein complex biogenesis	7	2.53	0.01005	0.313592	BP	GXT
GO:0034660	ncRNA metabolic process	13	6.49	0.01070	0.313592	BP	GXT
GO:0006576	cellular biogenic amine metabolic process	4	1.01	0.01335	0.33909	BP	GXT
GO:0044106	cellular amine metabolic process	4	1.01	0.01335	0.33909	BP	GXT
GO:0008033	tRNA processing	6	2.43	0.02912	0.69342	BP	GXT
GO:0016741	transferase activity, transferring one-carbon groups	22	12.38	0.0052	0.53586	MF	GXT
GO:0008168	methyltransferase activity	21	11.86	0.0065	0.53586	MF	GXT
GO:0005525	GTP binding	16	8.56	0.0099	0.53586	MF	GXT
GO:0032561	guanyl ribonucleotide binding	16	8.56	0.0099	0.53586	MF	GXT
GO:0019001	guanyl nucleotide binding	16	8.77	0.0123	0.53586	MF	GXT
GO:0004222	metalloendopeptidase activity	5	1.55	0.0144	0.53586	MF	GXT
GO:0004527	exonuclease activity	6	2.17	0.0165	0.53586	MF	GXT
GO:0008408	3'-5' exonuclease activity	5	1.65	0.0192	0.53586	MF	GXT
GO:0008237	metallopeptidase activity	6	2.27	0.0208	0.53586	MF	GXT
GO:0004518	nuclease activity	12	6.39	0.0229	0.53586	MF	GXT
GO:0008509	anion transmembrane transporter activity	6	2.37	0.0258	0.548836	MF	GXT
GO:0016879	ligase activity, forming carbon-nitrogen bonds	6	2.48	0.0315	0.61425	MF	GXT
GO:0015103	inorganic anion transmembrane transporter activity	5	2.06	0.0482	0.8676	MF	GXT
GO:0005215	transporter activity	49	38.99	0.0537	0.873245	MF	GXT
GO:0015075	ion transmembrane transporter activity	22	15.47	0.0566	0.873245	MF	GXT
GO:0004888	transmembrane signaling receptor activity	4	1.65	0.0749	0.873245	MF	GXT
GO:0038023	signaling receptor activity	4	1.65	0.0749	0.873245	MF	GXT
GO:0060089	molecular transducer activity	4	1.65	0.0749	0.873245	MF	GXT
GO:0008173	RNA methyltransferase activity	3	1.03	0.0756	0.873245	MF	GXT
GO:0016667	oxidoreductase activity, acting on a sulfur group of donors	8	4.54	0.0780	0.873245	MF	GXT
GO:0022857	transmembrane transporter activity	37	29.29	0.0799	0.873245	MF	GXT
GO:0003690	double-stranded DNA binding	6	3.09	0.0821	0.873245	MF	GXT

[truncated: 2 more sheets: Supplementary_Table_S11, Supplementary_Table_S12]
